# Supplementary material for: 2,8,9-Tris(2-methyl­prop­yl)-2,5,8,9-tetra­aza-1λ5-phosphatricyclo­[3.3.3.01,5]undecan-5-ium chloride dihydrate
Source: Acta Crystallogr Sect E Struct Rep Online. 2012 Nov 10;68(Pt 12):o3317. doi: 10.1107/S1600536812045618 (PMC3588925; doi:10.1107/S1600536812045618)
Supplement: Supplementary file 1 [file e-68-o3317-sup1.cif]

##############################################################################
#                                                                            #
# This CIF contains the data in a paper accepted for publication in          #
# Acta Crystallographica Section E. It conforms to the requirements of       #
# Notes for Authors for Acta Crystallographica Section E, and has been       #
# peer reviewed under the auspices of the IUCr Commission on Journals.       #
#                                                                            #
# Full details of the Crystallographic Information File format               #
# are given in the paper "The Crystallographic Information File (CIF):       #
# a New Standard Archive File for Crystallography" by S. R. Hall, F. H.      #
# Allen and I. D. Brown [Acta Cryst. (1991), A47, 655-685].                  #
#                                                                            #
# The current version of the core CIF dictionary is obtainable from          #
# ftp://ftp.iucr.org/pub/cif_core.dic.                                       #
#                                                                            #
# Software is freely available for graphical display of the structure(s)     #
# in this CIF. For information consult the CIF software page                 #
# http://www.iucr.org/resources/cif/software.                                #
#                                                                            #
# This file may be used for bona fide research purposes within the           #
# scientific community so long as proper attribution is given to the journal # 
# article from which it was obtained.                                        #
#                                                                            #
##############################################################################
data_I
_audit_creation_method     SHELXL-97
_chemical_name_systematic
;
2,8,9-Tris(2-methylpropyl)-2,5,8,9-tetraaza-1\l^5^-
phosphatricyclo[3.3.3.0^1,5^]undecan-5-ium chloride dihydrate
;
_chemical_name_common     ?
_chemical_formula_moiety     'C18 H40 N4 P +, Cl -, 2(H2 O)'
_chemical_formula_sum     'C18 H44 Cl1 N4 O2 P1'
_chemical_formula_iupac     'C18 H40 N4 P +, Cl -, 2H2 O'
_chemical_formula_weight     414.99
_chemical_melting_point     ?
_symmetry_cell_setting     triclinic
_symmetry_space_group_name_H-M     'P -1'
loop_
    _symmetry_equiv_pos_as_xyz
    'x, y, z'
    '-x, -y, -z'
_cell_length_a     10.0945(19)
_cell_length_b     15.759(3)
_cell_length_c     16.122(3)
_cell_angle_alpha     106.720(8)
_cell_angle_beta     92.259(8)
_cell_angle_gamma     90.616(8)
_cell_volume     2453.6(8)
_cell_formula_units_Z     4
_cell_measurement_reflns_used     4603
_cell_measurement_theta_min     2.14
_cell_measurement_theta_max     19.85
_cell_measurement_temperature     296(2)
_exptl_crystal_description     block
_exptl_crystal_colour     colourless
_exptl_crystal_size_max     0.20
_exptl_crystal_size_mid     0.15
_exptl_crystal_size_min     0.14
_exptl_crystal_density_diffrn     1.123
_exptl_crystal_density_meas     ?
_exptl_crystal_density_method     'not measured'
_exptl_crystal_F_000     912
_exptl_absorpt_coefficient_mu     0.239
_exptl_absorpt_correction_type     multi-scan
_exptl_absorpt_process_details     '(SADABS; Bruker, 2004)'
_exptl_absorpt_correction_T_min     0.9538
_exptl_absorpt_correction_T_max     0.9673
_exptl_special_details     ?
_diffrn_ambient_temperature     296(2)
_diffrn_radiation_type     MoK\a
_diffrn_radiation_wavelength     0.71073
_diffrn_radiation_source     'fine-focus sealed tube'
_diffrn_radiation_monochromator     graphite
_diffrn_measurement_device_type     'Bruker APEXII CCD'
_diffrn_measurement_method     '\f and \w scans'
_diffrn_detector_area_resol_mean     ?
_diffrn_reflns_number     35181
_diffrn_reflns_av_R_equivalents     0.0628
_diffrn_reflns_av_sigmaI/netI     0.0695
_diffrn_reflns_theta_min     1.35
_diffrn_reflns_theta_max     26.64
_diffrn_reflns_theta_full     25.00
_diffrn_measured_fraction_theta_max     0.954
_diffrn_measured_fraction_theta_full     0.997
_diffrn_reflns_limit_h_min     -12
_diffrn_reflns_limit_h_max     12
_diffrn_reflns_limit_k_min     -19
_diffrn_reflns_limit_k_max     18
_diffrn_reflns_limit_l_min     -19
_diffrn_reflns_limit_l_max     19
_refine_special_details
;
Refinement of <i>F</i>^2^ against ALL reflections. The weighted <i>R</i>-factor
<i>wR</i> and goodness of fit <i>S</i> are based on <i>F</i>^2^, conventional
<i>R</i>-factors <i>R</i> are based on <i>F</i>, with <i>F</i> set to zero for
negative <i>F</i>^2^. The threshold expression of <i>F</i>^2^ >
\s(<i>F</i>^2^) is used only for calculating <i>R</i>-factors(gt) <i>etc</i>.
and is not relevant to the choice of reflections for refinement.
<i>R</i>-factors based on <i>F</i>^2^ are statistically about twice as large
as those based on <i>F</i>, and <i>R</i>- factors based on ALL data will be
even larger.
;
_reflns_number_total     9856
_reflns_number_gt     5364
_reflns_threshold_expression     I>2sigma(I)
_refine_ls_structure_factor_coef     Fsqd
_refine_ls_matrix_type     full
_refine_ls_R_factor_all     0.1299
_refine_ls_R_factor_gt     0.0680
_refine_ls_wR_factor_gt     0.1745
_refine_ls_wR_factor_ref     0.2124
_refine_ls_goodness_of_fit_ref     1.013
_refine_ls_restrained_S_all     1.015
_refine_ls_number_reflns     9856
_refine_ls_number_parameters     568
_refine_ls_number_restraints     18
_refine_ls_hydrogen_treatment     mixed
_refine_ls_weighting_scheme     calc
_refine_ls_weighting_details
         'calc w=1/[\s^2^(Fo^2^)+(0.1089P)^2^+0.2470P] where P=(Fo^2^+2Fc^2^)/3'
_atom_sites_solution_hydrogens     geom
_atom_sites_solution_primary     direct
_atom_sites_solution_secondary     difmap
_refine_ls_shift/su_max     0.011
_refine_ls_shift/su_mean     0.000
_refine_diff_density_max     0.385
_refine_diff_density_min     -0.307
_refine_ls_extinction_method     none
_refine_ls_extinction_coef     ?
loop_
    _atom_type_symbol
    _atom_type_description
    _atom_type_scat_dispersion_real
    _atom_type_scat_dispersion_imag
    _atom_type_scat_source
    'N' 'N' 0.0061 0.0033
                         'International Tables Vol C Tables 4.2.6.8 and 6.1.1.4'
    'H' 'H' 0.0000 0.0000
                         'International Tables Vol C Tables 4.2.6.8 and 6.1.1.4'
    'O' 'O' 0.0106 0.0060
                         'International Tables Vol C Tables 4.2.6.8 and 6.1.1.4'
    'P' 'P' 0.1023 0.0942
                         'International Tables Vol C Tables 4.2.6.8 and 6.1.1.4'
    'Cl' 'Cl' 0.1484 0.1585
                         'International Tables Vol C Tables 4.2.6.8 and 6.1.1.4'
    'C' 'C' 0.0033 0.0016
                         'International Tables Vol C Tables 4.2.6.8 and 6.1.1.4'
_computing_data_collection     'APEX2 (Bruker, 2004)'
_computing_cell_refinement     'SAINT (Bruker, 2004)'
_computing_data_reduction     'SAINT (Bruker, 2004)'
_computing_structure_solution     'SHELXS97 (Sheldrick, 2008)'
_computing_structure_refinement     'SHELXL97 (Sheldrick, 2008)'
_computing_molecular_graphics     'SHELXTL (Sheldrick, 2008)'
_computing_publication_material     'SHELXTL (Sheldrick, 2008)'
loop_
    _atom_site_type_symbol
    _atom_site_label
    _atom_site_fract_x
    _atom_site_fract_y
    _atom_site_fract_z
    _atom_site_U_iso_or_equiv
    _atom_site_adp_type
    _atom_site_calc_flag
    _atom_site_refinement_flags
    _atom_site_occupancy
    _atom_site_symmetry_multiplicity
    _atom_site_disorder_assembly
    _atom_site_disorder_group
    P P1 0.47871(8) 0.18003(5) 0.25193(4) 0.0476(2) Uani d . 1 1 A .
    H H1 0.5165 0.1643 0.1863 0.057 Uiso calc R 1 1 . .
    N N1 0.4185(3) 0.07779(17) 0.23900(15) 0.0595(7) Uani d . 1 1 . .
    N N2 0.3761(3) 0.25637(18) 0.23615(16) 0.0628(7) Uani d . 1 1 . .
    N N3 0.6278(3) 0.2097(2) 0.29888(15) 0.0680(8) Uani d . 1 1 . .
    N N4 0.4135(3) 0.20879(19) 0.37035(15) 0.0666(8) Uani d . 1 1 . .
    C C13 0.4487(3) 0.00250(19) 0.16562(18) 0.0547(8) Uani d . 1 1 A .
    H H13A 0.4929 -0.0415 0.1875 0.066 Uiso calc R 1 1 . .
    H H13B 0.5104 0.0224 0.1301 0.066 Uiso calc R 1 1 . .
    C C14 0.3291(3) -0.0414(2) 0.10863(19) 0.0589(8) Uani d . 1 1 . .
    H H14 0.2676 -0.0616 0.1449 0.071 Uiso calc R 1 1 A .
    C C15 0.2569(4) 0.0221(3) 0.0690(3) 0.0878(12) Uani d . 1 1 A .
    H H15A 0.3168 0.0452 0.0357 0.132 Uiso calc R 1 1 . .
    H H15B 0.2238 0.0700 0.1143 0.132 Uiso calc R 1 1 . .
    H H15C 0.1841 -0.0086 0.0320 0.132 Uiso calc R 1 1 . .
    C C16 0.3732(4) -0.1225(2) 0.0384(2) 0.0838(11) Uani d . 1 1 A .
    H H16A 0.4321 -0.1041 0.0012 0.126 Uiso calc R 1 1 . .
    H H16B 0.2969 -0.1526 0.0048 0.126 Uiso calc R 1 1 . .
    H H16C 0.4183 -0.1620 0.0650 0.126 Uiso calc R 1 1 . .
    C C23 0.3569(3) 0.2767(2) 0.15394(19) 0.0576(8) Uani d . 1 1 A .
    H H23A 0.2631 0.2706 0.1373 0.069 Uiso calc R 1 1 . .
    H H23B 0.4027 0.2331 0.1100 0.069 Uiso calc R 1 1 . .
    C C24 0.4048(4) 0.3687(2) 0.1538(2) 0.0715(10) Uani d . 1 1 . .
    H H24 0.3522 0.4127 0.1940 0.086 Uiso calc R 1 1 A .
    C C25 0.5489(4) 0.3849(3) 0.1837(3) 0.1022(14) Uani d . 1 1 A .
    H H25A 0.6015 0.3402 0.1469 0.153 Uiso calc R 1 1 . .
    H H25B 0.5595 0.3824 0.2424 0.153 Uiso calc R 1 1 . .
    H H25C 0.5771 0.4423 0.1808 0.153 Uiso calc R 1 1 . .
    C C26 0.3807(5) 0.3789(3) 0.0633(3) 0.1052(15) Uani d . 1 1 A .
    H H26A 0.4367 0.3394 0.0237 0.158 Uiso calc R 1 1 . .
    H H26B 0.4008 0.4389 0.0643 0.158 Uiso calc R 1 1 . .
    H H26C 0.2895 0.3647 0.0449 0.158 Uiso calc R 1 1 . .
    C C33 0.7437(3) 0.2225(3) 0.2514(2) 0.0786(11) Uani d . 1 1 A .
    H H33A 0.7708 0.2845 0.2715 0.094 Uiso calc R 1 1 . .
    H H33B 0.7171 0.2094 0.1905 0.094 Uiso calc R 1 1 . .
    C C34 0.8623(4) 0.1676(3) 0.2595(3) 0.0949(14) Uani d . 1 1 . .
    H H34 0.8966 0.1865 0.3198 0.114 Uiso calc R 1 1 A .
    C C35 0.8185(6) 0.0707(3) 0.2372(4) 0.153(2) Uani d . 1 1 A .
    H H35A 0.7853 0.0509 0.1781 0.230 Uiso calc R 1 1 . .
    H H35B 0.7498 0.0643 0.2747 0.230 Uiso calc R 1 1 . .
    H H35C 0.8927 0.0357 0.2449 0.230 Uiso calc R 1 1 . .
    C C36 0.9706(5) 0.1782(5) 0.2028(4) 0.187(3) Uani d . 1 1 A .
    H H36A 0.9395 0.1579 0.1432 0.280 Uiso calc R 1 1 . .
    H H36B 1.0452 0.1441 0.2118 0.280 Uiso calc R 1 1 . .
    H H36C 0.9970 0.2396 0.2169 0.280 Uiso calc R 1 1 . .
    C C11A 0.3519(12) 0.0572(11) 0.3116(10) 0.064(4) Uani d PU 0.578(9) 1 A 1
    H H11A 0.2566 0.0625 0.3054 0.077 Uiso calc PR 0.578(9) 1 A 1
    H H11B 0.3710 -0.0026 0.3128 0.077 Uiso calc PR 0.578(9) 1 A 1
    C C12A 0.4050(11) 0.1221(5) 0.3914(4) 0.082(3) Uani d P 0.578(9) 1 A 1
    H H12A 0.4919 0.1051 0.4079 0.098 Uiso calc PR 0.578(9) 1 A 1
    H H12B 0.3464 0.1263 0.4386 0.098 Uiso calc PR 0.578(9) 1 A 1
    C C21A 0.2888(16) 0.2973(9) 0.3003(10) 0.069(4) Uani d P 0.578(9) 1 A 1
    H H21A 0.2020 0.3007 0.2735 0.083 Uiso calc PR 0.578(9) 1 A 1
    H H21B 0.3206 0.3572 0.3293 0.083 Uiso calc PR 0.578(9) 1 A 1
    C C22A 0.2774(8) 0.2474(6) 0.3645(4) 0.085(3) Uani d P 0.578(9) 1 A 1
    H H22A 0.2101 0.2007 0.3454 0.102 Uiso calc PR 0.578(9) 1 A 1
    H H22B 0.2546 0.2864 0.4203 0.102 Uiso calc PR 0.578(9) 1 A 1
    C C31A 0.6527(14) 0.2340(12) 0.3908(10) 0.090(6) Uani d P 0.578(9) 1 A 1
    H H31A 0.7204 0.2805 0.4096 0.108 Uiso calc PR 0.578(9) 1 A 1
    H H31B 0.6792 0.1835 0.4100 0.108 Uiso calc PR 0.578(9) 1 A 1
    C C32A 0.5063(9) 0.2696(7) 0.4264(4) 0.095(3) Uani d P 0.578(9) 1 A 1
    H H32A 0.4984 0.2691 0.4860 0.114 Uiso calc PR 0.578(9) 1 A 1
    H H32B 0.4926 0.3293 0.4229 0.114 Uiso calc PR 0.578(9) 1 A 1
    C C11B 0.352(3) 0.0518(19) 0.3059(18) 0.128(11) Uani d PU 0.422(9) 1 A 2
    H H11C 0.4104 0.0193 0.3342 0.153 Uiso calc PR 0.422(9) 1 A 2
    H H11D 0.2736 0.0152 0.2821 0.153 Uiso calc PR 0.422(9) 1 A 2
    C C12B 0.3107(14) 0.1463(8) 0.3741(7) 0.089(4) Uani d P 0.422(9) 1 A 2
    H H12C 0.2252 0.1649 0.3570 0.106 Uiso calc PR 0.422(9) 1 A 2
    H H12D 0.3065 0.1408 0.4324 0.106 Uiso calc PR 0.422(9) 1 A 2
    C C21B 0.311(2) 0.3230(14) 0.3157(14) 0.076(6) Uani d P 0.422(9) 1 A 2
    H H21C 0.3266 0.3838 0.3156 0.091 Uiso calc PR 0.422(9) 1 A 2
    H H21D 0.2160 0.3117 0.3142 0.091 Uiso calc PR 0.422(9) 1 A 2
    C C22B 0.3783(11) 0.3057(7) 0.3948(5) 0.077(4) Uani d P 0.422(9) 1 A 2
    H H22C 0.4577 0.3427 0.4125 0.093 Uiso calc PR 0.422(9) 1 A 2
    H H22D 0.3191 0.3191 0.4426 0.093 Uiso calc PR 0.422(9) 1 A 2
    C C31B 0.638(3) 0.2444(19) 0.3975(16) 0.116(10) Uani d P 0.422(9) 1 A 2
    H H31C 0.7253 0.2328 0.4193 0.140 Uiso calc PR 0.422(9) 1 A 2
    H H31D 0.6244 0.3077 0.4165 0.140 Uiso calc PR 0.422(9) 1 A 2
    C C32B 0.5336(13) 0.1961(11) 0.4291(6) 0.095(4) Uani d P 0.422(9) 1 A 2
    H H32C 0.5190 0.2230 0.4901 0.113 Uiso calc PR 0.422(9) 1 A 2
    H H32D 0.5538 0.1341 0.4192 0.113 Uiso calc PR 0.422(9) 1 A 2
    P P2 0.00164(8) 0.67818(5) 0.25974(4) 0.0463(2) Uani d . 1 1 . .
    H H2 0.0358 0.6634 0.1932 0.056 Uiso calc R 1 1 . .
    N N5 0.1546(3) 0.67602(17) 0.30179(15) 0.0571(7) Uani d . 1 1 . .
    N N6 -0.0976(3) 0.58841(17) 0.23778(14) 0.0585(7) Uani d . 1 1 . .
    N N7 -0.0637(3) 0.77358(17) 0.25760(15) 0.0644(7) Uani d . 1 1 . .
    N N8 -0.0565(3) 0.70466(19) 0.37922(15) 0.0634(7) Uani d . 1 1 . .
    C C41 -0.1248(5) 0.8303(3) 0.3349(3) 0.0971(14) Uani d . 1 1 . .
    H H41A -0.2028 0.8582 0.3186 0.116 Uiso calc R 1 1 . .
    H H41B -0.0625 0.8761 0.3677 0.116 Uiso calc R 1 1 . .
    C C42 -0.1624(5) 0.7683(3) 0.3881(3) 0.1092(16) Uani d U 1 1 . .
    H H42A -0.1703 0.8014 0.4484 0.131 Uiso calc R 1 1 . .
    H H42B -0.2464 0.7380 0.3663 0.131 Uiso calc R 1 1 . .
    C C43 -0.0232(3) 0.8174(2) 0.1939(2) 0.0599(8) Uani d . 1 1 . .
    H H43A 0.0653 0.7987 0.1768 0.072 Uiso calc R 1 1 . .
    H H43B -0.0184 0.8808 0.2217 0.072 Uiso calc R 1 1 . .
    C C44 -0.1139(4) 0.7998(3) 0.1120(2) 0.0772(11) Uani d . 1 1 . .
    H H44 -0.1135 0.7358 0.0837 0.093 Uiso calc R 1 1 . .
    C C45 -0.0542(5) 0.8441(3) 0.0499(3) 0.1091(15) Uani d . 1 1 . .
    H H45A -0.1088 0.8311 -0.0025 0.164 Uiso calc R 1 1 . .
    H H45B 0.0333 0.8223 0.0367 0.164 Uiso calc R 1 1 . .
    H H45C -0.0491 0.9071 0.0762 0.164 Uiso calc R 1 1 . .
    C C46 -0.2533(4) 0.8234(3) 0.1279(3) 0.1177(16) Uani d . 1 1 . .
    H H46A -0.2581 0.8856 0.1570 0.177 Uiso calc R 1 1 . .
    H H46B -0.2894 0.7902 0.1635 0.177 Uiso calc R 1 1 . .
    H H46C -0.3034 0.8098 0.0737 0.177 Uiso calc R 1 1 . .
    C C51 0.1787(4) 0.6952(3) 0.3955(2) 0.0859(12) Uani d . 1 1 . .
    H H51A 0.2580 0.7322 0.4142 0.103 Uiso calc R 1 1 . .
    H H51B 0.1907 0.6407 0.4111 0.103 Uiso calc R 1 1 . .
    C C52 0.0604(5) 0.7423(3) 0.4373(2) 0.1013(15) Uani d . 1 1 . .
    H H52A 0.0507 0.7333 0.4938 0.122 Uiso calc R 1 1 . .
    H H52B 0.0696 0.8054 0.4446 0.122 Uiso calc R 1 1 . .
    C C53 0.2650(3) 0.6351(2) 0.2489(2) 0.0605(8) Uani d . 1 1 . .
    H H53A 0.2335 0.6145 0.1887 0.073 Uiso calc R 1 1 . .
    H H53B 0.2924 0.5836 0.2662 0.073 Uiso calc R 1 1 . .
    C C54 0.3857(4) 0.6966(2) 0.2560(2) 0.0732(10) Uani d . 1 1 . .
    H H54 0.4206 0.7135 0.3162 0.088 Uiso calc R 1 1 . .
    C C55 0.4924(4) 0.6446(3) 0.1989(4) 0.1183(17) Uani d . 1 1 . .
    H H55A 0.4651 0.6338 0.1389 0.177 Uiso calc R 1 1 . .
    H H55B 0.5048 0.5891 0.2112 0.177 Uiso calc R 1 1 . .
    H H55C 0.5743 0.6783 0.2106 0.177 Uiso calc R 1 1 . .
    C C56 0.3497(4) 0.7796(3) 0.2337(3) 0.0973(13) Uani d . 1 1 . .
    H H56A 0.4271 0.8173 0.2404 0.146 Uiso calc R 1 1 . .
    H H56B 0.2835 0.8100 0.2716 0.146 Uiso calc R 1 1 . .
    H H56C 0.3155 0.7647 0.1747 0.146 Uiso calc R 1 1 . .
    C C61 -0.1721(4) 0.5683(3) 0.3062(2) 0.0801(11) Uani d . 1 1 . .
    H H61A -0.1743 0.5050 0.2991 0.096 Uiso calc R 1 1 . .
    H H61B -0.2625 0.5884 0.3051 0.096 Uiso calc R 1 1 . .
    C C62 -0.0976(5) 0.6183(3) 0.3917(2) 0.0916(13) Uani d . 1 1 . .
    H H62A -0.1551 0.6273 0.4402 0.110 Uiso calc R 1 1 . .
    H H62B -0.0208 0.5858 0.4023 0.110 Uiso calc R 1 1 . .
    C C63 -0.1421(3) 0.5396(2) 0.14950(18) 0.0564(8) Uani d . 1 1 . .
    H H63A -0.1010 0.5667 0.1098 0.068 Uiso calc R 1 1 . .
    H H63B -0.2372 0.5460 0.1436 0.068 Uiso calc R 1 1 . .
    C C64 -0.1124(4) 0.4416(2) 0.1222(2) 0.0792(11) Uani d . 1 1 . .
    H H64 -0.1614 0.4146 0.1597 0.095 Uiso calc R 1 1 . .
    C C65 -0.1675(5) 0.4001(3) 0.0296(3) 0.1206(18) Uani d . 1 1 . .
    H H65A -0.2618 0.4071 0.0273 0.181 Uiso calc R 1 1 . .
    H H65B -0.1480 0.3381 0.0116 0.181 Uiso calc R 1 1 . .
    H H65C -0.1274 0.4288 -0.0085 0.181 Uiso calc R 1 1 . .
    C C66 0.0313(5) 0.4249(3) 0.1354(4) 0.136(2) Uani d . 1 1 . .
    H H66A 0.0831 0.4526 0.1013 0.203 Uiso calc R 1 1 . .
    H H66B 0.0456 0.3622 0.1178 0.203 Uiso calc R 1 1 . .
    H H66C 0.0576 0.4491 0.1956 0.203 Uiso calc R 1 1 . .
    Cl Cl1 0.74844(12) 0.48539(9) 0.49895(10) 0.1183(5) Uani d . 1 1 . .
    Cl Cl2 0.24967(11) 0.95105(8) 0.49482(9) 0.1136(4) Uani d . 1 1 . .
    O O1 0.0445(6) 0.0588(3) 0.4090(3) 0.1250(13) Uani d . 1 1 . .
    H H101 -0.033(6) 0.050(4) 0.422(4) 0.14(3) Uiso d . 1 1 . .
    H H102 0.086(8) 0.016(6) 0.430(5) 0.25(4) Uiso d . 1 1 . .
    O O2 0.4520(7) 0.1069(3) 0.5950(3) 0.1382(16) Uani d . 1 1 . .
    H H103 0.530(7) 0.088(4) 0.584(4) 0.16(3) Uiso d . 1 1 . .
    H H104 0.403(8) 0.066(6) 0.570(5) 0.24(5) Uiso d . 1 1 . .
    O O3 -0.0019(6) 0.6098(3) 0.6065(3) 0.1294(15) Uani d . 1 1 . .
    H H105 0.076(5) 0.593(3) 0.591(3) 0.098(17) Uiso d . 1 1 . .
    H H106 -0.072(4) 0.578(3) 0.588(3) 0.091(17) Uiso d . 1 1 . .
    O O4 0.5064(6) 0.5514(4) 0.3944(3) 0.1389(17) Uani d . 1 1 . .
    H H107 0.551(6) 0.506(4) 0.414(4) 0.16(3) Uiso d . 1 1 . .
    H H108 0.448(5) 0.541(3) 0.415(3) 0.086(18) Uiso d . 1 1 . .
loop_
    _atom_site_aniso_label
    _atom_site_aniso_U_11
    _atom_site_aniso_U_22
    _atom_site_aniso_U_33
    _atom_site_aniso_U_12
    _atom_site_aniso_U_13
    _atom_site_aniso_U_23
    P1 0.0493(5) 0.0529(5) 0.0378(4) 0.0011(4) 0.0066(3) 0.0077(3)
    N1 0.0780(19) 0.0541(16) 0.0458(13) -0.0067(14) 0.0140(13) 0.0121(12)
    N2 0.0663(18) 0.0635(18) 0.0593(15) 0.0197(15) 0.0190(13) 0.0157(13)
    N3 0.0575(18) 0.091(2) 0.0497(14) -0.0071(16) -0.0033(13) 0.0116(14)
    N4 0.081(2) 0.074(2) 0.0421(13) 0.0076(17) 0.0139(13) 0.0101(13)
    C13 0.061(2) 0.0480(18) 0.0553(17) 0.0068(15) 0.0082(14) 0.0145(14)
    C14 0.061(2) 0.059(2) 0.0570(17) -0.0051(16) 0.0069(15) 0.0158(15)
    C15 0.080(3) 0.083(3) 0.098(3) -0.005(2) -0.020(2) 0.027(2)
    C16 0.108(3) 0.065(2) 0.069(2) -0.006(2) 0.008(2) 0.0044(18)
    C23 0.052(2) 0.057(2) 0.0640(18) 0.0018(16) -0.0011(15) 0.0186(15)
    C24 0.071(3) 0.057(2) 0.091(2) 0.0041(18) 0.0058(19) 0.0276(18)
    C25 0.077(3) 0.082(3) 0.156(4) -0.017(2) -0.006(3) 0.050(3)
    C26 0.129(4) 0.093(3) 0.114(3) 0.005(3) 0.007(3) 0.061(3)
    C33 0.059(2) 0.088(3) 0.082(2) -0.002(2) -0.0052(19) 0.016(2)
    C34 0.081(3) 0.088(3) 0.102(3) 0.025(2) -0.013(2) 0.006(2)
    C35 0.161(5) 0.079(4) 0.191(6) 0.024(4) -0.041(4) -0.001(3)
    C36 0.060(3) 0.286(9) 0.191(6) 0.002(4) 0.037(4) 0.028(6)
    C11A 0.077(6) 0.070(7) 0.056(7) -0.012(5) 0.022(5) 0.033(6)
    C12A 0.102(7) 0.095(6) 0.055(4) 0.014(5) 0.030(4) 0.029(4)
    C21A 0.084(7) 0.052(8) 0.065(6) 0.019(6) 0.003(4) 0.006(6)
    C22A 0.083(6) 0.105(7) 0.065(4) 0.025(5) 0.034(4) 0.018(4)
    C31A 0.073(8) 0.127(10) 0.049(6) -0.049(8) 0.005(5) -0.006(6)
    C32A 0.134(9) 0.094(6) 0.042(3) -0.011(6) -0.004(4) -0.002(4)
    C11B 0.21(2) 0.084(14) 0.069(13) -0.002(14) 0.044(13) -0.011(10)
    C12B 0.096(9) 0.084(8) 0.079(7) -0.023(7) 0.051(7) 0.008(6)
    C21B 0.086(10) 0.055(10) 0.072(9) 0.006(7) 0.051(8) -0.012(7)
    C22B 0.079(8) 0.081(7) 0.057(5) 0.001(6) 0.026(5) -0.008(4)
    C31B 0.115(16) 0.165(18) 0.054(11) 0.067(14) -0.036(10) 0.008(10)
    C32B 0.106(9) 0.136(12) 0.042(5) 0.012(9) 0.014(5) 0.026(6)
    P2 0.0527(5) 0.0490(5) 0.0377(4) -0.0003(4) 0.0066(3) 0.0127(3)
    N5 0.0556(17) 0.0674(17) 0.0497(13) -0.0043(14) -0.0030(12) 0.0198(12)
    N6 0.0673(17) 0.0603(17) 0.0448(13) -0.0160(14) 0.0048(12) 0.0103(12)
    N7 0.083(2) 0.0593(17) 0.0530(14) 0.0176(15) 0.0152(13) 0.0167(12)
    N8 0.075(2) 0.0684(18) 0.0432(13) -0.0108(16) 0.0101(13) 0.0100(12)
    C41 0.129(4) 0.078(3) 0.082(3) 0.036(3) 0.041(3) 0.014(2)
    C42 0.128(4) 0.128(4) 0.071(2) 0.042(3) 0.043(2) 0.021(2)
    C43 0.059(2) 0.0486(19) 0.074(2) 0.0025(16) -0.0026(16) 0.0218(16)
    C44 0.069(3) 0.084(3) 0.089(2) 0.006(2) -0.008(2) 0.045(2)
    C45 0.122(4) 0.125(4) 0.102(3) 0.013(3) -0.004(3) 0.068(3)
    C46 0.076(3) 0.136(4) 0.146(4) -0.001(3) -0.015(3) 0.052(3)
    C51 0.086(3) 0.116(3) 0.058(2) -0.016(3) -0.011(2) 0.032(2)
    C52 0.116(4) 0.131(4) 0.0467(19) -0.021(3) 0.002(2) 0.011(2)
    C53 0.051(2) 0.056(2) 0.079(2) -0.0014(16) -0.0035(16) 0.0261(16)
    C54 0.063(2) 0.070(2) 0.093(2) -0.0080(19) -0.0074(19) 0.034(2)
    C55 0.060(3) 0.098(3) 0.195(5) 0.003(3) 0.030(3) 0.037(3)
    C56 0.084(3) 0.078(3) 0.145(4) -0.015(2) -0.005(3) 0.059(3)
    C61 0.089(3) 0.088(3) 0.0593(19) -0.028(2) 0.0184(19) 0.0147(18)
    C62 0.125(4) 0.096(3) 0.058(2) -0.022(3) 0.023(2) 0.027(2)
    C63 0.0521(19) 0.062(2) 0.0509(16) -0.0023(16) 0.0014(14) 0.0099(14)
    C64 0.081(3) 0.060(2) 0.088(2) 0.001(2) 0.015(2) 0.0070(19)
    C65 0.154(5) 0.092(3) 0.083(3) -0.022(3) 0.017(3) -0.027(2)
    C66 0.094(4) 0.088(4) 0.215(6) 0.031(3) 0.023(4) 0.024(3)
    Cl1 0.0861(8) 0.1121(10) 0.1764(13) 0.0095(7) 0.0333(8) 0.0692(9)
    Cl2 0.0769(8) 0.1007(9) 0.1633(12) -0.0105(6) 0.0060(7) 0.0387(8)
    O1 0.114(3) 0.133(3) 0.139(3) 0.003(3) 0.023(3) 0.055(3)
    O2 0.125(4) 0.140(4) 0.121(3) 0.002(3) -0.002(3) -0.007(2)
    O3 0.127(4) 0.128(3) 0.112(3) 0.022(3) 0.012(3) -0.001(2)
    O4 0.136(4) 0.192(5) 0.109(3) 0.017(3) 0.030(3) 0.071(3)
_geom_special_details
;
All e.s.d.'s (except the e.s.d. in the dihedral angle between two l.s. planes)
are estimated using the full covariance matrix. The cell e.s.d.'s are taken
into account individually in the estimation of e.s.d.'s in distances, angles
and torsion angles; correlations between e.s.d.'s in cell parameters are only
used when they are defined by crystal symmetry. An approximate (isotropic)
treatment of cell e.s.d.'s is used for estimating e.s.d.'s involving l.s.
planes.
;
loop_
    _geom_bond_atom_site_label_1
    _geom_bond_atom_site_label_2
    _geom_bond_site_symmetry_2
    _geom_bond_distance
    _geom_bond_publ_flag
    P1 N3 . 1.658(3) ?
    P1 N2 . 1.664(3) ?
    P1 N1 . 1.669(3) ?
    P1 N4 . 1.973(2) ?
    P1 H1 . 1.1000 ?
    N1 C11B . 1.45(3) ?
    N1 C13 . 1.459(4) ?
    N1 C11A . 1.484(12) ?
    N2 C21A . 1.400(16) ?
    N2 C23 . 1.457(4) ?
    N2 C21B . 1.577(19) ?
    N3 C31A . 1.431(15) ?
    N3 C33 . 1.466(4) ?
    N3 C31B . 1.52(2) ?
    N4 C32A . 1.424(8) ?
    N4 C12B . 1.438(10) ?
    N4 C12A . 1.502(8) ?
    N4 C22B . 1.513(10) ?
    N4 C22A . 1.519(7) ?
    N4 C32B . 1.559(12) ?
    C13 C14 . 1.519(4) ?
    C13 H13A . 0.9700 ?
    C13 H13B . 0.9700 ?
    C14 C15 . 1.513(5) ?
    C14 C16 . 1.528(4) ?
    C14 H14 . 0.9800 ?
    C15 H15A . 0.9600 ?
    C15 H15B . 0.9600 ?
    C15 H15C . 0.9600 ?
    C16 H16A . 0.9600 ?
    C16 H16B . 0.9600 ?
    C16 H16C . 0.9600 ?
    C23 C24 . 1.524(4) ?
    C23 H23A . 0.9700 ?
    C23 H23B . 0.9700 ?
    C24 C25 . 1.509(5) ?
    C24 C26 . 1.523(5) ?
    C24 H24 . 0.9800 ?
    C25 H25A . 0.9600 ?
    C25 H25B . 0.9600 ?
    C25 H25C . 0.9600 ?
    C26 H26A . 0.9600 ?
    C26 H26B . 0.9600 ?
    C26 H26C . 0.9600 ?
    C33 C34 . 1.508(5) ?
    C33 H33A . 0.9700 ?
    C33 H33B . 0.9700 ?
    C34 C36 . 1.491(7) ?
    C34 C35 . 1.521(6) ?
    C34 H34 . 0.9800 ?
    C35 H35A . 0.9600 ?
    C35 H35B . 0.9600 ?
    C35 H35C . 0.9600 ?
    C36 H36A . 0.9600 ?
    C36 H36B . 0.9600 ?
    C36 H36C . 0.9600 ?
    C11A C12A . 1.470(18) ?
    C11A H11A . 0.9700 ?
    C11A H11B . 0.9700 ?
    C12A H12A . 0.9700 ?
    C12A H12B . 0.9700 ?
    C21A C22A . 1.476(17) ?
    C21A H21A . 0.9700 ?
    C21A H21B . 0.9700 ?
    C22A H22A . 0.9700 ?
    C22A H22B . 0.9700 ?
    C31A C32A . 1.65(2) ?
    C31A H31A . 0.9700 ?
    C31A H31B . 0.9700 ?
    C32A H32A . 0.9700 ?
    C32A H32B . 0.9700 ?
    C11B C12B . 1.64(3) ?
    C11B H11C . 0.9700 ?
    C11B H11D . 0.9700 ?
    C12B H12C . 0.9700 ?
    C12B H12D . 0.9700 ?
    C21B C22B . 1.52(3) ?
    C21B H21C . 0.9700 ?
    C21B H21D . 0.9700 ?
    C22B H22C . 0.9700 ?
    C22B H22D . 0.9700 ?
    C31B C32B . 1.48(3) ?
    C31B H31C . 0.9700 ?
    C31B H31D . 0.9700 ?
    C32B H32C . 0.9700 ?
    C32B H32D . 0.9700 ?
    P2 N7 . 1.657(3) ?
    P2 N5 . 1.666(3) ?
    P2 N6 . 1.669(3) ?
    P2 N8 . 1.965(2) ?
    P2 H2 . 1.1000 ?
    N5 C51 . 1.463(4) ?
    N5 C53 . 1.470(4) ?
    N6 C63 . 1.460(3) ?
    N6 C61 . 1.465(4) ?
    N7 C43 . 1.460(4) ?
    N7 C41 . 1.470(4) ?
    N8 C42 . 1.456(5) ?
    N8 C52 . 1.483(5) ?
    N8 C62 . 1.489(5) ?
    C41 C42 . 1.528(6) ?
    C41 H41A . 0.9700 ?
    C41 H41B . 0.9700 ?
    C42 H42A . 0.9700 ?
    C42 H42B . 0.9700 ?
    C43 C44 . 1.533(4) ?
    C43 H43A . 0.9700 ?
    C43 H43B . 0.9700 ?
    C44 C46 . 1.473(5) ?
    C44 C45 . 1.515(5) ?
    C44 H44 . 0.9800 ?
    C45 H45A . 0.9600 ?
    C45 H45B . 0.9600 ?
    C45 H45C . 0.9600 ?
    C46 H46A . 0.9600 ?
    C46 H46B . 0.9600 ?
    C46 H46C . 0.9600 ?
    C51 C52 . 1.493(6) ?
    C51 H51A . 0.9700 ?
    C51 H51B . 0.9700 ?
    C52 H52A . 0.9700 ?
    C52 H52B . 0.9700 ?
    C53 C54 . 1.530(5) ?
    C53 H53A . 0.9700 ?
    C53 H53B . 0.9700 ?
    C54 C56 . 1.497(5) ?
    C54 C55 . 1.530(5) ?
    C54 H54 . 0.9800 ?
    C55 H55A . 0.9600 ?
    C55 H55B . 0.9600 ?
    C55 H55C . 0.9600 ?
    C56 H56A . 0.9600 ?
    C56 H56B . 0.9600 ?
    C56 H56C . 0.9600 ?
    C61 C62 . 1.538(5) ?
    C61 H61A . 0.9700 ?
    C61 H61B . 0.9700 ?
    C62 H62A . 0.9700 ?
    C62 H62B . 0.9700 ?
    C63 C64 . 1.515(4) ?
    C63 H63A . 0.9700 ?
    C63 H63B . 0.9700 ?
    C64 C66 . 1.495(6) ?
    C64 C65 . 1.527(5) ?
    C64 H64 . 0.9800 ?
    C65 H65A . 0.9600 ?
    C65 H65B . 0.9600 ?
    C65 H65C . 0.9600 ?
    C66 H66A . 0.9600 ?
    C66 H66B . 0.9600 ?
    C66 H66C . 0.9600 ?
    O1 H101 . 0.84(6) ?
    O1 H102 . 0.94(9) ?
    O2 H103 . 0.85(7) ?
    O2 H104 . 0.80(8) ?
    O3 H105 . 0.85(4) ?
    O3 H106 . 0.86(4) ?
    O4 H107 . 0.97(6) ?
    O4 H108 . 0.73(4) ?
loop_
    _geom_angle_atom_site_label_1
    _geom_angle_atom_site_label_2
    _geom_angle_atom_site_label_3
    _geom_angle_site_symmetry_1
    _geom_angle_site_symmetry_3
    _geom_angle
    _geom_angle_publ_flag
    N3 P1 N2 . . 120.17(15) ?
    N3 P1 N1 . . 120.09(15) ?
    N2 P1 N1 . . 118.53(15) ?
    N3 P1 N4 . . 86.27(13) ?
    N2 P1 N4 . . 86.52(12) ?
    N1 P1 N4 . . 86.24(12) ?
    N3 P1 H1 . . 92.9 ?
    N2 P1 H1 . . 93.9 ?
    N1 P1 H1 . . 94.2 ?
    N4 P1 H1 . . 179.2 ?
    C11B N1 C13 . . 112.8(11) ?
    C13 N1 C11A . . 116.6(7) ?
    C11B N1 P1 . . 123.3(11) ?
    C13 N1 P1 . . 123.0(2) ?
    C11A N1 P1 . . 119.5(7) ?
    C21A N2 C23 . . 115.4(6) ?
    C23 N2 C21B . . 115.1(9) ?
    C21A N2 P1 . . 120.0(6) ?
    C23 N2 P1 . . 124.0(2) ?
    C21B N2 P1 . . 120.2(9) ?
    C31A N3 C33 . . 113.3(6) ?
    C33 N3 C31B . . 117.4(11) ?
    C31A N3 P1 . . 123.0(6) ?
    C33 N3 P1 . . 123.4(2) ?
    C31B N3 P1 . . 117.9(10) ?
    C32A N4 C12B . . 139.9(6) ?
    C32A N4 C12A . . 112.5(6) ?
    C12B N4 C22B . . 117.2(7) ?
    C12A N4 C22B . . 147.4(5) ?
    C32A N4 C22A . . 113.5(5) ?
    C12A N4 C22A . . 111.7(5) ?
    C12B N4 C32B . . 107.8(8) ?
    C22B N4 C32B . . 109.4(7) ?
    C22A N4 C32B . . 147.8(5) ?
    C32A N4 P1 . . 107.7(4) ?
    C12B N4 P1 . . 109.9(4) ?
    C12A N4 P1 . . 105.6(3) ?
    C22B N4 P1 . . 106.3(4) ?
    C22A N4 P1 . . 105.3(3) ?
    C32B N4 P1 . . 105.7(4) ?
    N1 C13 C14 . . 114.8(3) ?
    N1 C13 H13A . . 108.6 ?
    C14 C13 H13A . . 108.6 ?
    N1 C13 H13B . . 108.6 ?
    C14 C13 H13B . . 108.6 ?
    H13A C13 H13B . . 107.5 ?
    C15 C14 C13 . . 112.1(3) ?
    C15 C14 C16 . . 110.9(3) ?
    C13 C14 C16 . . 109.5(3) ?
    C15 C14 H14 . . 108.1 ?
    C13 C14 H14 . . 108.1 ?
    C16 C14 H14 . . 108.1 ?
    C14 C15 H15A . . 109.5 ?
    C14 C15 H15B . . 109.5 ?
    H15A C15 H15B . . 109.5 ?
    C14 C15 H15C . . 109.5 ?
    H15A C15 H15C . . 109.5 ?
    H15B C15 H15C . . 109.5 ?
    C14 C16 H16A . . 109.5 ?
    C14 C16 H16B . . 109.5 ?
    H16A C16 H16B . . 109.5 ?
    C14 C16 H16C . . 109.5 ?
    H16A C16 H16C . . 109.5 ?
    H16B C16 H16C . . 109.5 ?
    N2 C23 C24 . . 115.5(3) ?
    N2 C23 H23A . . 108.4 ?
    C24 C23 H23A . . 108.4 ?
    N2 C23 H23B . . 108.4 ?
    C24 C23 H23B . . 108.4 ?
    H23A C23 H23B . . 107.5 ?
    C25 C24 C26 . . 111.6(4) ?
    C25 C24 C23 . . 111.4(3) ?
    C26 C24 C23 . . 109.0(3) ?
    C25 C24 H24 . . 108.3 ?
    C26 C24 H24 . . 108.3 ?
    C23 C24 H24 . . 108.3 ?
    C24 C25 H25A . . 109.5 ?
    C24 C25 H25B . . 109.5 ?
    H25A C25 H25B . . 109.5 ?
    C24 C25 H25C . . 109.5 ?
    H25A C25 H25C . . 109.5 ?
    H25B C25 H25C . . 109.5 ?
    C24 C26 H26A . . 109.5 ?
    C24 C26 H26B . . 109.5 ?
    H26A C26 H26B . . 109.5 ?
    C24 C26 H26C . . 109.5 ?
    H26A C26 H26C . . 109.5 ?
    H26B C26 H26C . . 109.5 ?
    N3 C33 C34 . . 115.9(4) ?
    N3 C33 H33A . . 108.3 ?
    C34 C33 H33A . . 108.3 ?
    N3 C33 H33B . . 108.3 ?
    C34 C33 H33B . . 108.3 ?
    H33A C33 H33B . . 107.4 ?
    C36 C34 C33 . . 112.4(5) ?
    C36 C34 C35 . . 110.1(5) ?
    C33 C34 C35 . . 109.1(4) ?
    C36 C34 H34 . . 108.4 ?
    C33 C34 H34 . . 108.4 ?
    C35 C34 H34 . . 108.4 ?
    C34 C35 H35A . . 109.5 ?
    C34 C35 H35B . . 109.5 ?
    H35A C35 H35B . . 109.5 ?
    C34 C35 H35C . . 109.5 ?
    H35A C35 H35C . . 109.5 ?
    H35B C35 H35C . . 109.5 ?
    C34 C36 H36A . . 109.5 ?
    C34 C36 H36B . . 109.5 ?
    H36A C36 H36B . . 109.5 ?
    C34 C36 H36C . . 109.5 ?
    H36A C36 H36C . . 109.5 ?
    H36B C36 H36C . . 109.5 ?
    C12A C11A N1 . . 106.2(9) ?
    C12A C11A H11A . . 110.5 ?
    N1 C11A H11A . . 110.5 ?
    C12A C11A H11B . . 110.5 ?
    N1 C11A H11B . . 110.5 ?
    H11A C11A H11B . . 108.7 ?
    C11A C12A N4 . . 105.6(7) ?
    C11A C12A H12A . . 110.6 ?
    N4 C12A H12A . . 110.6 ?
    C11A C12A H12B . . 110.6 ?
    N4 C12A H12B . . 110.6 ?
    H12A C12A H12B . . 108.7 ?
    N2 C21A C22A . . 111.0(9) ?
    N2 C21A H21A . . 109.4 ?
    C22A C21A H21A . . 109.4 ?
    N2 C21A H21B . . 109.4 ?
    C22A C21A H21B . . 109.4 ?
    H21A C21A H21B . . 108.0 ?
    C21A C22A N4 . . 104.9(8) ?
    C21A C22A H22A . . 110.8 ?
    N4 C22A H22A . . 110.8 ?
    C21A C22A H22B . . 110.8 ?
    N4 C22A H22B . . 110.8 ?
    H22A C22A H22B . . 108.8 ?
    N3 C31A C32A . . 101.6(9) ?
    N3 C31A H31A . . 111.4 ?
    C32A C31A H31A . . 111.4 ?
    N3 C31A H31B . . 111.4 ?
    C32A C31A H31B . . 111.4 ?
    H31A C31A H31B . . 109.3 ?
    N4 C32A C31A . . 104.6(7) ?
    N4 C32A H32A . . 110.8 ?
    C31A C32A H32A . . 110.8 ?
    N4 C32A H32B . . 110.8 ?
    C31A C32A H32B . . 110.8 ?
    H32A C32A H32B . . 108.9 ?
    N1 C11B C12B . . 104.1(18) ?
    N1 C11B H11C . . 110.9 ?
    C12B C11B H11C . . 110.9 ?
    N1 C11B H11D . . 110.9 ?
    C12B C11B H11D . . 110.9 ?
    H11C C11B H11D . . 109.0 ?
    N4 C12B C11B . . 105.4(12) ?
    N4 C12B H12C . . 110.7 ?
    C11B C12B H12C . . 110.7 ?
    N4 C12B H12D . . 110.7 ?
    C11B C12B H12D . . 110.7 ?
    H12C C12B H12D . . 108.8 ?
    C22B C21B N2 . . 104.7(14) ?
    C22B C21B H21C . . 110.8 ?
    N2 C21B H21C . . 110.8 ?
    C22B C21B H21D . . 110.8 ?
    N2 C21B H21D . . 110.8 ?
    H21C C21B H21D . . 108.9 ?
    N4 C22B C21B . . 107.5(9) ?
    N4 C22B H22C . . 110.2 ?
    C21B C22B H22C . . 110.2 ?
    N4 C22B H22D . . 110.2 ?
    C21B C22B H22D . . 110.2 ?
    H22C C22B H22D . . 108.5 ?
    C32B C31B N3 . . 105.9(16) ?
    C32B C31B H31C . . 110.6 ?
    N3 C31B H31C . . 110.6 ?
    C32B C31B H31D . . 110.6 ?
    N3 C31B H31D . . 110.6 ?
    H31C C31B H31D . . 108.7 ?
    C31B C32B N4 . . 99.7(10) ?
    C31B C32B H32C . . 111.8 ?
    N4 C32B H32C . . 111.8 ?
    C31B C32B H32D . . 111.8 ?
    N4 C32B H32D . . 111.8 ?
    H32C C32B H32D . . 109.6 ?
    N7 P2 N5 . . 120.29(14) ?
    N7 P2 N6 . . 118.48(15) ?
    N5 P2 N6 . . 120.12(14) ?
    N7 P2 N8 . . 86.81(12) ?
    N5 P2 N8 . . 86.24(12) ?
    N6 P2 N8 . . 86.40(11) ?
    N7 P2 H2 . . 93.6 ?
    N5 P2 H2 . . 92.9 ?
    N6 P2 H2 . . 94.1 ?
    N8 P2 H2 . . 179.1 ?
    C51 N5 C53 . . 115.2(3) ?
    C51 N5 P2 . . 120.7(2) ?
    C53 N5 P2 . . 122.48(19) ?
    C63 N6 C61 . . 115.0(3) ?
    C63 N6 P2 . . 122.5(2) ?
    C61 N6 P2 . . 120.7(2) ?
    C43 N7 C41 . . 116.0(3) ?
    C43 N7 P2 . . 120.5(2) ?
    C41 N7 P2 . . 120.2(2) ?
    C42 N8 C52 . . 111.8(3) ?
    C42 N8 C62 . . 114.4(3) ?
    C52 N8 C62 . . 109.9(3) ?
    C42 N8 P2 . . 107.1(2) ?
    C52 N8 P2 . . 106.9(2) ?
    C62 N8 P2 . . 106.33(19) ?
    N7 C41 C42 . . 105.4(3) ?
    N7 C41 H41A . . 110.7 ?
    C42 C41 H41A . . 110.7 ?
    N7 C41 H41B . . 110.7 ?
    C42 C41 H41B . . 110.7 ?
    H41A C41 H41B . . 108.8 ?
    N8 C42 C41 . . 106.4(3) ?
    N8 C42 H42A . . 110.5 ?
    C41 C42 H42A . . 110.5 ?
    N8 C42 H42B . . 110.5 ?
    C41 C42 H42B . . 110.5 ?
    H42A C42 H42B . . 108.6 ?
    N7 C43 C44 . . 115.5(3) ?
    N7 C43 H43A . . 108.4 ?
    C44 C43 H43A . . 108.4 ?
    N7 C43 H43B . . 108.4 ?
    C44 C43 H43B . . 108.4 ?
    H43A C43 H43B . . 107.5 ?
    C46 C44 C45 . . 112.2(3) ?
    C46 C44 C43 . . 114.7(3) ?
    C45 C44 C43 . . 109.3(3) ?
    C46 C44 H44 . . 106.7 ?
    C45 C44 H44 . . 106.7 ?
    C43 C44 H44 . . 106.7 ?
    C44 C45 H45A . . 109.5 ?
    C44 C45 H45B . . 109.5 ?
    H45A C45 H45B . . 109.5 ?
    C44 C45 H45C . . 109.5 ?
    H45A C45 H45C . . 109.5 ?
    H45B C45 H45C . . 109.5 ?
    C44 C46 H46A . . 109.5 ?
    C44 C46 H46B . . 109.5 ?
    H46A C46 H46B . . 109.5 ?
    C44 C46 H46C . . 109.5 ?
    H46A C46 H46C . . 109.5 ?
    H46B C46 H46C . . 109.5 ?
    N5 C51 C52 . . 106.9(3) ?
    N5 C51 H51A . . 110.3 ?
    C52 C51 H51A . . 110.3 ?
    N5 C51 H51B . . 110.3 ?
    C52 C51 H51B . . 110.3 ?
    H51A C51 H51B . . 108.6 ?
    N8 C52 C51 . . 106.9(3) ?
    N8 C52 H52A . . 110.3 ?
    C51 C52 H52A . . 110.3 ?
    N8 C52 H52B . . 110.3 ?
    C51 C52 H52B . . 110.3 ?
    H52A C52 H52B . . 108.6 ?
    N5 C53 C54 . . 114.4(3) ?
    N5 C53 H53A . . 108.7 ?
    C54 C53 H53A . . 108.7 ?
    N5 C53 H53B . . 108.7 ?
    C54 C53 H53B . . 108.7 ?
    H53A C53 H53B . . 107.6 ?
    C56 C54 C53 . . 111.7(3) ?
    C56 C54 C55 . . 112.7(4) ?
    C53 C54 C55 . . 108.3(3) ?
    C56 C54 H54 . . 108.0 ?
    C53 C54 H54 . . 108.0 ?
    C55 C54 H54 . . 108.0 ?
    C54 C55 H55A . . 109.5 ?
    C54 C55 H55B . . 109.5 ?
    H55A C55 H55B . . 109.5 ?
    C54 C55 H55C . . 109.5 ?
    H55A C55 H55C . . 109.5 ?
    H55B C55 H55C . . 109.5 ?
    C54 C56 H56A . . 109.5 ?
    C54 C56 H56B . . 109.5 ?
    H56A C56 H56B . . 109.5 ?
    C54 C56 H56C . . 109.5 ?
    H56A C56 H56C . . 109.5 ?
    H56B C56 H56C . . 109.5 ?
    N6 C61 C62 . . 105.4(3) ?
    N6 C61 H61A . . 110.7 ?
    C62 C61 H61A . . 110.7 ?
    N6 C61 H61B . . 110.7 ?
    C62 C61 H61B . . 110.7 ?
    H61A C61 H61B . . 108.8 ?
    N8 C62 C61 . . 104.7(3) ?
    N8 C62 H62A . . 110.8 ?
    C61 C62 H62A . . 110.8 ?
    N8 C62 H62B . . 110.8 ?
    C61 C62 H62B . . 110.8 ?
    H62A C62 H62B . . 108.9 ?
    N6 C63 C64 . . 115.6(3) ?
    N6 C63 H63A . . 108.4 ?
    C64 C63 H63A . . 108.4 ?
    N6 C63 H63B . . 108.4 ?
    C64 C63 H63B . . 108.4 ?
    H63A C63 H63B . . 107.5 ?
    C66 C64 C63 . . 112.3(3) ?
    C66 C64 C65 . . 114.0(4) ?
    C63 C64 C65 . . 109.1(3) ?
    C66 C64 H64 . . 107.1 ?
    C63 C64 H64 . . 107.1 ?
    C65 C64 H64 . . 107.1 ?
    C64 C65 H65A . . 109.5 ?
    C64 C65 H65B . . 109.5 ?
    H65A C65 H65B . . 109.5 ?
    C64 C65 H65C . . 109.5 ?
    H65A C65 H65C . . 109.5 ?
    H65B C65 H65C . . 109.5 ?
    C64 C66 H66A . . 109.5 ?
    C64 C66 H66B . . 109.5 ?
    H66A C66 H66B . . 109.5 ?
    C64 C66 H66C . . 109.5 ?
    H66A C66 H66C . . 109.5 ?
    H66B C66 H66C . . 109.5 ?
    H101 O1 H102 . . 98(6) ?
    H103 O2 H104 . . 105(7) ?
    H105 O3 H106 . . 123(5) ?
    H107 O4 H108 . . 86(5) ?
loop_
    _geom_hbond_atom_site_label_d
    _geom_hbond_atom_site_label_h
    _geom_hbond_atom_site_label_a
    _geom_hbond_site_symmetry_d
    _geom_hbond_site_symmetry_h
    _geom_hbond_site_symmetry_a
    _geom_hbond_distance_dh
    _geom_hbond_distance_ha
    _geom_hbond_distance_da
    _geom_hbond_angle_dha
    _geom_hbond_publ_flag
    O1 H101 Cl2 . . 2_566 0.84(6) 2.61(6) 3.426(6) 164(5) y
    O1 H102 Cl2 . . 1_545 0.93(9) 2.32(9) 3.208(6) 159(7) y
    O2 H103 Cl2 . . 2_666 0.85(7) 2.60(7) 3.412(7) 161(5) y
    O2 H104 Cl2 . . 1_545 0.81(8) 2.38(9) 3.188(6) 177(8) y
    O3 H105 Cl1 . . 2_666 0.86(5) 2.45(5) 3.263(6) 159(4) y
    O3 H106 Cl1 . . 1_455 0.85(4) 2.45(4) 3.286(6) 165(4) y
    O4 H108 Cl1 . . 2_666 0.73(5) 2.56(5) 3.286(6) 175(4) y
data_global
_journal_date_recd_electronic     2012-10-23
_journal_date_accepted     2012-11-05
_journal_name_full     'Acta Crystallographica, Section E'
_journal_year     2012
_journal_volume     68
_journal_issue     12
_journal_page_first     o3317
_journal_page_last     o3317
_journal_paper_category     QO
_journal_paper_doi     10.1107/S1600536812045618
_journal_coeditor_code     FF2086
_publ_contact_author_name     'Youngjo Kim'
_publ_contact_author_address
;
Department of Chemistry
Chungbuk National University
Cheongju, Chungbuk 361-763
Republic of Korea
;
_publ_contact_author_email     'ykim@chungbuk.ac.kr'
_publ_contact_author_fax     '+82-43-267-2279'
_publ_contact_author_phone     '+82-43-261-3395'
_publ_section_title
;\
2,8,9-Tris(2-methylpropyl)-2,5,8,9-tetraaza-1\l^5^-phosphatricyclo[3.3.3.0^1,\
5^]undecan-5-ium chloride dihydrate
;
loop_
    _publ_author_name
    _publ_author_footnote
    _publ_author_address
    'Lee, Junseong' .
;
Department of Chemistry
Chonnam National University
Gwangju 500-757
Republic of Korea
;
    'Kim, Youngjo' .
;
Department of Chemistry
Chungbuk National University
Cheongju, Chungbuk 361-763
Republic of Korea
;
