# Supplementary material for: 2,8,9-Tris(2-methyl­prop­yl)-2,5,8,9-tetra­aza-1λ5-phosphatricyclo­[3.3.3.01,5]undecan-5-ium chloride dihydrate
Source: Acta Crystallogr Sect E Struct Rep Online. 2012 Nov 10;68(Pt 12):o3317. doi: 10.1107/S1600536812045618 (PMC3588925; doi:10.1107/S1600536812045618)
Supplement: Supplementary file 2 [file e-68-o3317-Isup3.hkl]

# 
# h,k,l, Fc-squared, Fo-squared, sigma(Fo-squared) and status flag 
# 
data_I
_shelx_title ' ljs106 in P-1' 
_shelx_refln_list_code          4 
_shelx_F_calc_maximum      222.66 
_exptl_crystal_F_000       912.00 
_reflns_d_resolution_high  0.7926 
 
loop_ 
 _symmetry_equiv_pos_as_xyz 
 'x, y, z' 
 '-x, -y, -z' 
 
_cell_length_a    10.0945 
_cell_length_b    15.7587 
_cell_length_c    16.1220 
_cell_angle_alpha 106.720 
_cell_angle_beta   92.259 
_cell_angle_gamma  90.616 
 
_shelx_F_squared_multiplier     1.000 
 
loop_ 
 _refln_index_h 
 _refln_index_k 
 _refln_index_l 
 _refln_F_squared_calc 
 _refln_F_squared_meas 
 _refln_F_squared_sigma 
 _refln_observed_status 
   1   0   0        6.13        2.08      1.28 o 
   2   0   0     3504.55     3768.39     97.96 o 
   3   0   0      485.61      557.33     15.52 o 
   4   0   0     1804.84     1834.85     32.07 o 
   5   0   0       53.10       52.72      4.92 o 
   6   0   0        7.60       15.55      4.01 o 
   7   0   0       27.83       26.96      5.34 o 
   8   0   0     1295.79     1230.46     41.16 o 
   9   0   0       27.02       36.23      8.55 o 
  10   0   0       48.50       67.19     12.04 o 
  11   0   0       24.98       48.13     14.71 o 
 -12   1   0       17.52       34.30     20.42 o 
 -11   1   0        8.21       26.41     10.83 o 
 -10   1   0       61.19       80.53     11.56 o 
  -9   1   0        4.04        0.96      7.47 o 
  -8   1   0      141.83      148.00     11.60 o 
  -7   1   0       18.86       19.31      5.21 o 
  -6   1   0      228.34      205.27      8.79 o 
  -5   1   0      407.38      475.27     13.62 o 
  -4   1   0      349.06      305.96      9.76 o 
  -3   1   0     6903.67     6625.98    134.01 o 
  -2   1   0      136.68      179.94      6.18 o 
  -1   1   0     2088.76     1728.97     44.25 o 
   0   1   0       15.94       -0.23      0.23 o 
   1   1   0     5924.06     5158.46    109.84 o 
   2   1   0      318.84      309.60      9.74 o 
   3   1   0     1089.56     1051.67     25.10 o 
   4   1   0       28.25       27.70      4.28 o 
   5   1   0      472.60      584.93     13.16 o 
   6   1   0       25.16       29.49      4.43 o 
   7   1   0      165.91      155.01      8.08 o 
   8   1   0        4.88       -2.67      9.95 o 
   9   1   0       19.03       26.55      7.96 o 
  10   1   0       15.29       10.97     10.10 o 
  11   1   0       62.51       72.93     18.42 o 
  12   1   0        3.50       23.12     23.98 o 
 -12   2   0        0.37      -11.92     11.92 o 
 -11   2   0        0.30       -9.89     11.45 o 
 -10   2   0      120.68      137.92     15.26 o 
  -9   2   0      115.90      117.49     11.76 o 
  -8   2   0       31.37       20.62      8.15 o 
  -7   2   0      356.62      353.62     18.72 o 
  -6   2   0     1986.05     2008.55     41.24 o 
  -5   2   0      180.74      157.53      7.00 o 
  -4   2   0       26.07       53.95      8.10 o 
  -3   2   0     1285.12     1109.62     27.52 o 
  -2   2   0     2512.08     2411.88     49.03 o 
  -1   2   0        4.59       18.42      3.73 o 
   0   2   0     6586.10     6027.43    126.12 o 
   1   2   0       28.01       23.85      1.52 o 
   2   2   0     4991.86     5572.34     97.25 o 
   3   2   0     3339.86     3697.57     77.20 o 
   4   2   0     4475.05     4490.36     94.09 o 
   5   2   0     1274.05     1373.46     24.63 o 
   6   2   0      101.76      107.90      7.06 o 
   7   2   0       31.61       44.24      6.23 o 
   8   2   0       14.25        5.91      5.49 o 
   9   2   0        7.92        1.36      6.88 o 
  10   2   0       14.58       17.70     14.21 o 
  11   2   0       41.81       96.03     28.20 o 
  12   2   0       12.35       38.33     18.71 o 
 -12   3   0       17.23       -9.50     17.53 o 
 -11   3   0       37.65       41.20     17.66 o 
 -10   3   0       55.86       71.78     15.82 o 
  -9   3   0        0.12       -2.10      7.33 o 
  -8   3   0        0.05        4.98      7.25 o 
  -7   3   0      300.70      259.59     23.08 o 
  -6   3   0      375.84      372.70     17.18 o 
  -5   3   0      533.67      473.78     12.17 o 
  -4   3   0      222.60      193.61      7.93 o 
  -3   3   0     7956.32     7964.56    138.41 o 
  -2   3   0      413.91      482.79     12.97 o 
  -1   3   0      185.55      272.88      8.12 o 
   0   3   0       24.98       17.50      2.29 o 
   1   3   0      304.91      391.30      8.76 o 
   2   3   0        4.18        8.07      1.98 o 
   3   3   0      261.86      393.50     18.07 o 
   4   3   0        5.35       -1.54      3.20 o 
   5   3   0     1461.47     1716.60     29.73 o 
   6   3   0        3.67        1.11      5.39 o 
   7   3   0       25.59       28.92      5.38 o 
   8   3   0       28.93       31.38      7.79 o 
   9   3   0       86.78      149.31     18.94 o 
  10   3   0        3.46       30.30     15.23 o 
  11   3   0       21.99       32.47     16.86 o 
  12   3   0       10.56       18.32     24.66 o 
 -12   4   0        9.10       20.60     23.91 o 
 -11   4   0        2.71       -5.58     13.12 o 
 -10   4   0       46.71       40.26     14.65 o 
  -9   4   0       89.07       54.24     18.63 o 
  -8   4   0       32.50       41.51     10.50 o 
  -7   4   0      315.43      314.86     14.26 o 
  -6   4   0       29.80       22.68      4.90 o 
  -5   4   0      197.50      148.64      8.72 o 
  -4   4   0      616.65      448.67     12.73 o 
  -3   4   0      443.66      427.43     11.61 o 
  -2   4   0    16415.76    15674.78    269.24 o 
  -1   4   0     2023.51     2247.59     47.85 o 
   0   4   0       81.68       70.84      4.95 o 
   1   4   0      354.18      279.14      7.38 o 
   2   4   0       66.27       54.76      3.86 o 
   3   4   0       90.43      105.12      5.18 o 
   4   4   0      328.24      294.66      9.53 o 
   5   4   0        0.86        3.71      4.36 o 
   6   4   0      606.99      533.87     13.60 o 
   7   4   0       52.32       42.18      6.63 o 
   8   4   0       10.75        2.37      7.00 o 
   9   4   0       22.28       54.55     18.71 o 
  10   4   0      170.80      179.73     22.58 o 
  11   4   0        9.27       12.14     16.43 o 
  12   4   0       16.53       33.78     24.85 o 
 -12   5   0        0.85       16.18     22.74 o 
 -11   5   0        3.85       -4.29     27.57 o 
 -10   5   0        3.07        6.93     12.84 o 
  -9   5   0        6.21        2.85     26.83 o 
  -8   5   0      105.29       85.55     16.37 o 
  -7   5   0        0.61       12.26      6.13 o 
  -6   5   0       31.60       33.65      4.51 o 
  -5   5   0     1772.21     1642.97     30.80 o 
  -4   5   0      144.55      138.28      7.07 o 
  -3   5   0      136.14      181.16      7.38 o 
  -2   5   0     1883.60     2071.54     39.51 o 
  -1   5   0       90.63       81.23      5.33 o 
   0   5   0     3191.60     3022.49     63.82 o 
   1   5   0      354.31      290.36      9.66 o 
   2   5   0      150.53      174.18      5.07 o 
   3   5   0     2529.38     2665.23     41.94 o 
   4   5   0        4.26        7.49      3.18 o 
   5   5   0       48.69       69.85      7.56 o 
   6   5   0       65.63       67.10      6.67 o 
   7   5   0      219.58      251.38     14.62 o 
   8   5   0      115.32      146.01     17.07 o 
   9   5   0       17.33       17.45     14.68 o 
  10   5   0        0.39       -2.83     13.81 o 
  11   5   0        0.06        4.92     15.72 o 
 -11   6   0       16.58       12.27     21.13 o 
 -10   6   0        6.00        1.84     13.59 o 
  -9   6   0        0.42       -9.59      9.59 o 
  -8   6   0      201.02      168.67     20.18 o 
  -7   6   0       83.89       72.91     18.63 o 
  -6   6   0      199.61      201.20      8.76 o 
  -5   6   0       32.07       38.93      4.11 o 
  -4   6   0      825.27      874.29     17.15 o 
  -3   6   0      253.95      257.89     12.64 o 
  -2   6   0      475.67      474.43     11.91 o 
  -1   6   0      256.66      197.83      6.95 o 
   0   6   0       38.57       51.34      4.13 o 
   1   6   0      358.96      416.36     13.09 o 
   2   6   0        0.77       -0.73      2.04 o 
   3   6   0     1560.07     1539.34     29.75 o 
   4   6   0     2206.10     2251.14     41.72 o 
   5   6   0        2.01        0.32      4.15 o 
   6   6   0      228.58      238.76     16.27 o 
   7   6   0      226.98      236.25     15.33 o 
   8   6   0      107.23      128.18     12.64 o 
   9   6   0       48.21       61.75     15.30 o 
  10   6   0        9.14       33.96     16.22 o 
  11   6   0       29.55       63.95     29.09 o 
 -11   7   0       27.04       62.45     25.33 o 
 -10   7   0        0.50      -11.96     11.96 o 
  -9   7   0       26.87       18.30     27.66 o 
  -8   7   0      147.57       98.48     17.88 o 
  -7   7   0      154.90      141.25     34.58 o 
  -6   7   0        8.46        5.66     11.11 o 
  -5   7   0        0.46        8.72      4.20 o 
  -4   7   0      166.85      162.65      6.68 o 
  -3   7   0        3.27        4.70      3.00 o 
  -2   7   0      462.39      458.43     10.56 o 
  -1   7   0        0.10        0.77      2.53 o 
   0   7   0      648.33      643.99     14.65 o 
   1   7   0     1669.95     1661.36     31.22 o 
   2   7   0      325.84      275.75      9.76 o 
   3   7   0      150.96      212.92     13.62 o 
   4   7   0      198.72      218.65     12.61 o 
   5   7   0      103.38      159.63     12.04 o 
   6   7   0      348.54      337.20     16.83 o 
   7   7   0      271.10      271.51     16.40 o 
   8   7   0        8.31       -3.51      7.86 o 
   9   7   0       16.25        7.39      9.32 o 
  10   7   0       33.82       43.15     18.08 o 
  11   7   0        5.49       -1.16     23.61 o 
 -11   8   0        6.44      -10.92     19.25 o 
 -10   8   0       88.37       72.35     19.03 o 
  -9   8   0       13.59      -13.81     13.81 o 
  -8   8   0      116.90      118.86     19.31 o 
  -7   8   0       47.58       30.63     13.08 o 
  -6   8   0      231.72      227.55     21.17 o 
  -5   8   0       28.03       32.25      5.51 o 
  -4   8   0       19.32       16.46      3.72 o 
  -3   8   0        0.06        7.40      2.88 o 
  -2   8   0      588.25      699.03     17.54 o 
  -1   8   0      323.94      338.06     10.69 o 
   0   8   0     1923.16     2136.00     34.92 o 
   1   8   0     1863.49     1859.70     35.03 o 
   2   8   0      235.30      267.24      9.63 o 
   3   8   0      104.35       85.57      5.76 o 
   4   8   0      863.84      916.39     29.17 o 
   5   8   0       15.48       24.69      8.26 o 
   6   8   0      491.26      509.49     23.11 o 
   7   8   0       15.69       14.60      8.65 o 
   8   8   0        7.94       15.46      9.43 o 
   9   8   0       55.28       49.04     18.40 o 
  10   8   0        1.33       45.07     25.56 o 
  11   8   0        0.90       35.88     27.32 o 
 -11   9   0        1.65       27.70     25.63 o 
 -10   9   0        7.21       37.61     25.03 o 
  -9   9   0        0.85        0.57     12.22 o 
  -8   9   0        0.77       -9.79      9.79 o 
  -7   9   0       41.11       50.97     15.34 o 
  -6   9   0      182.16      196.23     24.34 o 
  -5   9   0      113.47      109.18      7.81 o 
  -4   9   0      344.25      339.10     10.34 o 
  -3   9   0       31.76       30.25      4.01 o 
  -2   9   0      229.86      234.57      8.81 o 
  -1   9   0        4.86        3.67      3.38 o 
   0   9   0      368.35      314.83      9.27 o 
   1   9   0      189.93      240.84     12.58 o 
   2   9   0      153.98      159.15      8.21 o 
   3   9   0       12.73       16.22      7.06 o 
   4   9   0       45.51       45.88      9.11 o 
   5   9   0      979.33     1013.53     30.03 o 
   6   9   0       14.93       25.66     14.31 o 
   7   9   0      123.04      111.58     13.99 o 
   8   9   0       45.15       56.51     11.93 o 
   9   9   0       37.19       28.03     14.31 o 
  10   9   0        7.08       -5.00     17.49 o 
 -10  10   0       11.89       20.34     23.42 o 
  -9  10   0        8.09       12.59     14.02 o 
  -8  10   0        4.69        8.60     13.38 o 
  -7  10   0        0.14       -5.77     12.55 o 
  -6  10   0        3.82       -0.22     10.97 o 
  -5  10   0      243.74      202.16     27.59 o 
  -4  10   0       28.59       17.67      5.10 o 
  -3  10   0      240.50      246.20      9.67 o 
  -2  10   0      893.60     1010.66     20.33 o 
  -1  10   0       60.58       79.32      5.75 o 
   0  10   0       65.81       59.25      5.87 o 
   1  10   0       11.90       18.15      4.97 o 
   2  10   0        3.47        8.00      6.59 o 
   3  10   0      192.12      201.67     13.49 o 
   4  10   0        8.39        7.85      9.23 o 
   5  10   0        9.86       15.04      8.40 o 
   6  10   0        4.47        2.80      9.94 o 
   7  10   0       23.67        9.97     12.93 o 
   8  10   0       22.68       16.90      9.97 o 
   9  10   0       47.58       43.64     13.89 o 
  10  10   0        2.84        0.94     17.84 o 
 -10  11   0        1.13       -9.50     23.01 o 
  -9  11   0       26.17       58.96     27.89 o 
  -8  11   0        0.59      -11.10     11.10 o 
  -7  11   0       14.09       12.57     12.81 o 
  -6  11   0       18.55        2.40     11.69 o 
  -5  11   0      175.91      229.64     22.05 o 
  -4  11   0       17.59       11.89      6.61 o 
  -3  11   0      457.06      424.63     13.20 o 
  -2  11   0      604.47      594.82     14.69 o 
  -1  11   0      894.96      846.79     21.51 o 
   0  11   0       64.29       80.65      8.71 o 
   1  11   0      417.56      401.55     20.08 o 
   2  11   0       27.87       49.50      8.79 o 
   3  11   0      672.84      705.11     29.30 o 
   4  11   0       20.19       21.75     12.02 o 
   5  11   0      146.58      157.31     31.18 o 
   6  11   0        7.18       24.09     12.08 o 
   7  11   0        2.04       -8.11      8.11 o 
   8  11   0        9.27       11.03     10.18 o 
   9  11   0       13.68       -8.61     17.46 o 
  10  11   0        4.77      -25.07     25.07 o 
  -9  12   0       80.48      128.32     34.27 o 
  -8  12   0        0.16       16.40     14.57 o 
  -7  12   0       18.77       21.50     19.89 o 
  -6  12   0       55.49       47.31     14.85 o 
  -5  12   0       25.77       37.54     17.13 o 
  -4  12   0        0.45        2.34      5.64 o 
  -3  12   0      132.63      142.55     13.45 o 
  -2  12   0       50.41       41.38      5.40 o 
  -1  12   0      431.11      483.55     20.69 o 
   0  12   0        0.23        2.10      6.34 o 
   1  12   0        5.95        8.76      6.53 o 
   2  12   0      334.75      333.57     24.22 o 
   3  12   0        1.80        1.26      7.33 o 
   4  12   0      355.10      382.56     34.58 o 
   5  12   0        6.60        9.05      8.30 o 
   6  12   0       63.46       68.73     12.44 o 
   7  12   0        3.04        1.34      9.15 o 
   8  12   0        0.43       -3.28     12.07 o 
   9  12   0       16.18       37.93     21.22 o 
  -9  13   0       12.87      -22.44     22.44 o 
  -8  13   0       53.56       51.15     26.20 o 
  -7  13   0       37.34       30.59     16.09 o 
  -6  13   0       23.97       37.40     20.60 o 
  -5  13   0       75.41       94.53     17.15 o 
  -4  13   0       26.85       28.50      8.86 o 
  -3  13   0        1.10       -4.23      6.93 o 
  -2  13   0        1.85        4.20      5.78 o 
  -1  13   0       89.60       98.08     19.58 o 
   0  13   0        5.13        6.93      5.86 o 
   1  13   0       10.14        6.99      7.23 o 
   2  13   0       51.33       42.52      8.69 o 
   3  13   0       22.58       43.00     10.99 o 
   4  13   0       23.01       13.98      8.66 o 
   5  13   0        0.77       10.45      9.00 o 
   6  13   0       12.84        9.69      9.92 o 
   7  13   0       58.34       42.60     12.54 o 
   8  13   0        3.65        0.72     34.89 o 
   9  13   0        6.85       39.97     31.15 o 
  -8  14   0       20.71       24.62     26.23 o 
  -7  14   0       10.63      -12.10     12.10 o 
  -6  14   0      101.94      100.24     19.86 o 
  -5  14   0       19.74       22.25     14.17 o 
  -4  14   0       55.67       82.47     16.09 o 
  -3  14   0       18.78       23.00      8.49 o 
  -2  14   0       77.82       86.10     21.13 o 
  -1  14   0        0.03       -2.35      5.06 o 
   0  14   0       81.17       98.95     11.13 o 
   1  14   0       90.20       77.65      9.59 o 
   2  14   0       97.01      130.62     14.30 o 
   3  14   0       21.70       18.45      8.81 o 
   4  14   0       77.33      111.14     25.79 o 
   5  14   0       25.54       49.72     11.37 o 
   6  14   0      109.02      125.73     17.00 o 
   7  14   0        4.94       -2.41     17.64 o 
   8  14   0       51.14       69.30     49.33 o 
  -7  15   0        0.21       39.63     25.00 o 
  -6  15   0       16.57        5.37     14.79 o 
  -5  15   0       17.52       34.74     14.64 o 
  -4  15   0        0.54        3.46     12.16 o 
  -3  15   0        8.64        4.57      7.51 o 
  -2  15   0       33.96       23.77     18.67 o 
  -1  15   0        3.30        3.01      8.27 o 
   0  15   0        1.78       13.21      6.98 o 
   1  15   0        0.00       -1.51      6.51 o 
   2  15   0        0.95        7.47      7.81 o 
   3  15   0        0.01        0.94      7.67 o 
   4  15   0        8.00        9.29      9.49 o 
   5  15   0       11.35       17.28     10.40 o 
   6  15   0        2.01       13.30     17.42 o 
   7  15   0       23.66       13.31     24.34 o 
  -6  16   0        6.14       14.37     22.67 o 
  -5  16   0        3.14       -3.45     19.10 o 
  -3  16   0       18.26       11.54     16.68 o 
  -2  16   0        3.31       -2.98      6.34 o 
  -1  16   0        1.33        0.74     12.54 o 
   0  16   0       89.41      154.73     15.96 o 
   1  16   0       28.70       35.67     10.49 o 
   2  16   0      115.11      136.08     19.47 o 
   3  16   0       22.68       12.71      9.99 o 
   4  16   0       15.45        7.36     11.57 o 
   5  16   0       13.27       13.72     18.47 o 
   6  16   0        4.19       10.56     17.87 o 
  -3  17   0       16.18        5.33     10.40 o 
  -2  17   0        6.23       12.30     17.62 o 
  -1  17   0       12.53        9.72     17.34 o 
   0  17   0        2.55        3.30      9.71 o 
   1  17   0       39.54       35.11     10.60 o 
   2  17   0        6.16       -6.53      8.93 o 
   3  17   0       32.67       47.17     12.75 o 
   4  17   0        4.95        6.97     13.29 o 
   5  17   0       32.87       21.66     28.67 o 
  -3  18   0        0.30        1.80      9.53 o 
  -2  18   0        6.32        3.76      7.98 o 
  -1  18   0       11.59       -5.59      7.69 o 
   0  18   0        4.84        3.04     13.40 o 
   1  18   0        2.70        0.41     17.45 o 
   2  18   0        0.01       -4.27     11.38 o 
   3  18   0        0.13       16.88     39.37 o 
  -1 -19   1        7.43      -12.91     12.91 o 
   0 -19   1        0.01        2.81     11.63 o 
   1 -19   1       24.39       -3.23      9.65 o 
   2 -19   1        1.09       -1.58      9.68 o 
  -4 -18   1       20.76      -18.50     18.50 o 
  -3 -18   1        0.80       13.90     14.59 o 
  -2 -18   1       15.79       15.43     24.09 o 
  -1 -18   1        1.55       -9.16     15.12 o 
   0 -18   1       14.10      -10.17     10.17 o 
   1 -18   1        1.15        4.52      9.33 o 
   2 -18   1       10.74        0.73      8.18 o 
   3 -18   1        0.24        3.23     10.40 o 
  -5 -17   1        0.55       -6.01     13.97 o 
  -4 -17   1       19.17       20.10     13.21 o 
  -3 -17   1        6.48        6.45     10.92 o 
  -2 -17   1        0.00        5.81      9.53 o 
  -1 -17   1       24.41        6.69     12.26 o 
   0 -17   1        2.35       -8.29      9.41 o 
   1 -17   1        4.21       -5.47      7.71 o 
   2 -17   1       36.40        6.85     11.22 o 
   3 -17   1        0.91        5.38      8.38 o 
  -6 -16   1       62.72       72.78     21.58 o 
  -5 -16   1       27.07       49.34     15.36 o 
  -4 -16   1       63.95       56.57     13.95 o 
  -3 -16   1        0.45       -7.83      7.83 o 
  -2 -16   1       12.40       22.69      9.01 o 
  -1 -16   1        0.50        1.21      8.98 o 
   0 -16   1        0.02       -0.09      9.51 o 
   1 -16   1       76.32       39.81     52.04 o 
   2 -16   1        0.03       10.56      9.23 o 
   3 -16   1        0.00       -0.67      7.15 o 
   4 -16   1       13.70        0.38      7.92 o 
   5 -16   1       24.25        3.62     14.17 o 
   6 -16   1       23.71       20.87     15.89 o 
  -7 -15   1       61.08       38.11     20.29 o 
  -6 -15   1       11.14        4.62     15.79 o 
  -5 -15   1      107.86      117.78     19.82 o 
  -4 -15   1        0.26       -4.98      8.07 o 
  -3 -15   1       47.58       60.95     11.31 o 
  -2 -15   1        2.37        1.68      7.17 o 
  -1 -15   1       79.27       78.44     13.64 o 
   0 -15   1        8.16        3.70      7.48 o 
   1 -15   1      151.91      211.86     30.59 o 
   2 -15   1       35.36       14.03     17.21 o 
   3 -15   1        4.01        2.27      7.16 o 
   4 -15   1        3.95       -4.54      5.47 o 
   5 -15   1       69.60      122.88     62.43 o 
   6 -15   1        0.91        7.56     13.23 o 
   7 -15   1       34.38       59.26     26.38 o 
  -8 -14   1        3.80       34.14     21.19 o 
  -7 -14   1        5.93       -2.31     12.10 o 
  -6 -14   1       18.73       18.94     10.73 o 
  -5 -14   1       10.74       10.83      9.89 o 
  -4 -14   1       15.06       18.19      9.50 o 
  -3 -14   1       28.60       40.22      9.79 o 
  -2 -14   1       14.03       19.24      7.94 o 
  -1 -14   1       26.99       24.46      7.76 o 
   0 -14   1        0.33       -5.24      5.24 o 
   1 -14   1        4.28        3.67      9.59 o 
   2 -14   1        0.33        1.32      8.55 o 
   3 -14   1        0.09        2.96      5.75 o 
   4 -14   1        0.23       -4.94      5.58 o 
   5 -14   1       25.21       34.54     13.08 o 
   6 -14   1        0.95       -3.88     12.62 o 
   7 -14   1       64.76       60.25     18.16 o 
   8 -14   1        4.40       -5.89     22.59 o 
  -9 -13   1       57.26       47.70     33.33 o 
  -8 -13   1        1.10      -10.18     11.62 o 
  -7 -13   1       54.70       50.42     16.58 o 
  -6 -13   1       12.78        1.25     10.82 o 
  -5 -13   1      134.47      183.30     15.92 o 
  -4 -13   1        2.42       -0.51     12.16 o 
  -3 -13   1      304.97      333.61     37.07 o 
  -2 -13   1       64.03       41.59     10.12 o 
  -1 -13   1      472.60      502.08     18.69 o 
   0 -13   1       14.92       18.95      6.53 o 
   1 -13   1      193.86      200.05     11.45 o 
   2 -13   1        0.02       18.86      7.18 o 
   3 -13   1      201.51      267.42     17.27 o 
   4 -13   1       83.03       52.66     16.06 o 
   5 -13   1       47.71       85.78     24.62 o 
   6 -13   1       21.11       13.39     12.66 o 
   7 -13   1       15.65       30.54     15.73 o 
   8 -13   1        7.07       11.56     21.62 o 
   9 -13   1        0.80      -17.71     21.02 o 
  -9 -12   1       16.02       13.44     18.25 o 
  -8 -12   1       14.70       12.38     11.99 o 
  -7 -12   1        0.26        2.55      9.38 o 
  -6 -12   1       12.86       -3.53      8.91 o 
  -5 -12   1       79.30      130.14     13.71 o 
  -4 -12   1        0.47       -7.12      7.12 o 
  -3 -12   1        1.02        4.34      8.32 o 
  -2 -12   1      299.86      318.57     16.19 o 
  -1 -12   1       10.35       21.06      6.98 o 
   0 -12   1      177.98      182.12     18.84 o 
   1 -12   1       20.93       11.79      4.55 o 
   2 -12   1      278.40      332.28     13.49 o 
   3 -12   1        0.61        7.82      6.03 o 
   4 -12   1      189.71      220.05     15.60 o 
   5 -12   1       24.56       15.94     11.77 o 
   6 -12   1       38.27      150.71     61.79 o 
   7 -12   1        9.71        3.52     13.01 o 
   8 -12   1       19.05       52.66     27.02 o 
   9 -12   1       11.10       18.17     23.12 o 
 -10 -11   1       49.73       30.41     33.63 o 
  -9 -11   1        0.15       -3.94     10.74 o 
  -8 -11   1        0.50        0.25      9.44 o 
  -7 -11   1       39.32       33.57     18.97 o 
  -6 -11   1       37.06       33.00     10.20 o 
  -5 -11   1      384.88      403.85     41.79 o 
  -4 -11   1       56.23       61.01     10.76 o 
  -3 -11   1      193.34      194.76     13.74 o 
  -2 -11   1      309.19      303.00     18.07 o 
  -1 -11   1       13.29        9.50      6.27 o 
   0 -11   1      191.98      230.01     10.88 o 
   1 -11   1       26.31       16.76      4.43 o 
   2 -11   1        8.66       12.03      4.01 o 
   3 -11   1      129.68      125.27      9.41 o 
   4 -11   1      247.71      292.84     17.51 o 
   5 -11   1       60.19       62.20      8.70 o 
   6 -11   1       27.07       25.17     26.95 o 
   7 -11   1        2.34       -7.39     10.85 o 
   8 -11   1       85.55      181.53     57.07 o 
   9 -11   1        1.10        3.19     20.87 o 
  10 -11   1       25.30       29.57     26.01 o 
 -10 -10   1       27.77       19.59     23.76 o 
  -9 -10   1        0.60       -4.01      9.26 o 
  -8 -10   1        1.47       -0.21      8.74 o 
  -7 -10   1        2.93       -6.27      8.60 o 
  -6 -10   1      313.75      367.79     34.24 o 
  -5 -10   1      114.27      128.62     13.49 o 
  -4 -10   1      101.85      123.74     11.98 o 
  -3 -10   1        0.05       -0.58      6.55 o 
  -2 -10   1     1470.88     1540.57     54.01 o 
  -1 -10   1      182.24      208.23      9.38 o 
   0 -10   1     1337.70     1349.46     24.75 o 
   1 -10   1       60.14       84.40      5.64 o 
   2 -10   1      479.14      573.26     19.62 o 
   3 -10   1        1.82       -0.73      3.16 o 
   4 -10   1      168.56      229.31     14.53 o 
   5 -10   1       33.79       40.40      8.35 o 
   6 -10   1      148.19      212.40     21.62 o 
   7 -10   1        1.73       15.53     12.21 o 
   8 -10   1        9.99       -9.38     11.31 o 
   9 -10   1        1.97       29.66     14.76 o 
  10 -10   1       16.61       15.88     21.13 o 
 -10  -9   1       22.50       50.52     25.33 o 
  -9  -9   1        4.22       -8.46      8.46 o 
  -8  -9   1       86.74      106.86     20.72 o 
  -7  -9   1      103.01       75.19     15.21 o 
  -6  -9   1      205.62      209.86     15.98 o 
  -5  -9   1        9.10        4.88     10.16 o 
  -4  -9   1       17.57       20.70      7.77 o 
  -3  -9   1      532.07      512.42     18.66 o 
  -2  -9   1       18.05       21.61      5.79 o 
  -1  -9   1      305.82      272.56      9.98 o 
   0  -9   1      297.86      290.67      8.81 o 
   1  -9   1     3017.63     3092.00     48.77 o 
   2  -9   1      452.56      455.14     11.17 o 
   3  -9   1      144.68      147.57      6.45 o 
   4  -9   1       59.33       55.57      5.94 o 
   5  -9   1      383.59      310.31     13.89 o 
   6  -9   1       44.30       61.11     14.16 o 
   7  -9   1        1.96      -10.10     12.40 o 
   8  -9   1       23.29       53.50     15.43 o 
   9  -9   1       80.02       81.23     17.94 o 
  10  -9   1       33.70       38.13     24.13 o 
  11  -9   1        4.08        3.30     23.01 o 
 -11  -8   1        0.12        0.00     23.01 o 
 -10  -8   1        0.17       21.21     17.17 o 
  -9  -8   1       24.90       22.55     10.86 o 
  -8  -8   1      116.33      118.96     14.55 o 
  -7  -8   1       31.77       31.77      9.89 o 
  -6  -8   1      395.79      399.45     20.45 o 
  -5  -8   1       42.56       23.82      7.83 o 
  -4  -8   1      420.31      481.58     28.94 o 
  -3  -8   1       49.35       66.97      8.39 o 
  -2  -8   1      836.29      821.31     16.65 o 
  -1  -8   1       14.16        6.90      4.88 o 
   0  -8   1      818.53      996.97     20.81 o 
   1  -8   1      576.71      478.64     13.15 o 
   2  -8   1        6.26       -0.50      2.44 o 
   3  -8   1        0.24       -0.68      2.43 o 
   4  -8   1        9.23        3.69      3.04 o 
   5  -8   1      224.12      210.09      9.22 o 
   6  -8   1      237.72      225.44     27.62 o 
   7  -8   1      100.10       96.44     16.87 o 
   8  -8   1        0.00       -3.29     12.39 o 
   9  -8   1        1.76        9.28     12.82 o 
  10  -8   1       22.86       35.09     29.11 o 
  11  -8   1        5.29       23.98     23.87 o 
 -11  -7   1        5.86       -9.83     22.44 o 
 -10  -7   1       33.82       92.94     21.69 o 
  -9  -7   1       40.66       11.94     21.98 o 
  -8  -7   1        6.31        1.96      7.99 o 
  -7  -7   1       41.67       27.56      8.74 o 
  -6  -7   1       88.64       53.60      9.45 o 
  -5  -7   1     1990.73     1750.68     46.23 o 
  -4  -7   1      698.15      686.27     28.54 o 
  -3  -7   1       24.25       46.78      7.25 o 
  -2  -7   1     1620.22     1668.39     31.28 o 
  -1  -7   1     2176.22     2245.76     40.11 o 
   0  -7   1       57.60       43.65      4.83 o 
   1  -7   1      262.59      277.76      8.79 o 
   2  -7   1        6.04        8.35      3.07 o 
   3  -7   1     1491.38     1636.26     31.32 o 
   4  -7   1        1.72        0.10      3.21 o 
   5  -7   1      100.73       98.99      5.75 o 
   6  -7   1      868.27     1002.94     40.74 o 
   7  -7   1      571.43      647.12     43.78 o 
   8  -7   1        1.87       10.53     11.82 o 
   9  -7   1        0.92      -10.09     10.09 o 
  10  -7   1       27.92       12.42     19.63 o 
  11  -7   1       21.39       19.59     21.88 o 
 -11  -6   1        5.33       29.65     24.96 o 
 -10  -6   1       40.38       47.78     17.82 o 
  -9  -6   1       14.46       39.45     17.62 o 
  -8  -6   1       41.53       50.98      9.90 o 
  -7  -6   1      480.65      499.95     19.60 o 
  -6  -6   1      156.93      163.48     12.13 o 
  -5  -6   1      279.03      246.77      9.96 o 
  -4  -6   1       12.46       21.11      2.99 o 
  -3  -6   1        1.46        1.25      4.62 o 
  -2  -6   1     8015.55     8888.89    162.53 o 
  -1  -6   1      180.25      252.71     10.11 o 
   0  -6   1     2997.53     2923.94     56.72 o 
   1  -6   1      434.26      546.38     14.17 o 
   2  -6   1      452.33      397.55     10.38 o 
   3  -6   1       14.23       28.03      4.22 o 
   4  -6   1     1094.65     1045.56     29.11 o 
   5  -6   1      360.20      337.62      9.53 o 
   6  -6   1      466.38      472.99     13.58 o 
   7  -6   1      203.75      224.99     20.66 o 
   8  -6   1       67.27       77.46     16.37 o 
   9  -6   1        2.53       -0.90     20.23 o 
  10  -6   1       48.10       45.62     16.08 o 
  11  -6   1        0.05       -3.30     19.63 o 
 -11  -5   1       63.19       90.58     20.52 o 
 -10  -5   1        9.52       20.72     15.39 o 
  -9  -5   1       27.42       40.58     14.55 o 
  -8  -5   1       50.90       64.48     10.01 o 
  -7  -5   1     1002.45     1021.83     34.57 o 
  -6  -5   1      335.64      336.51     12.00 o 
  -5  -5   1      291.83      319.13     10.81 o 
  -4  -5   1      301.58      264.96     12.33 o 
  -3  -5   1      767.93      729.99     40.18 o 
  -2  -5   1     1160.37     1043.37     24.41 o 
  -1  -5   1     3272.34     3273.17     54.69 o 
   0  -5   1    10585.32    11089.05    221.50 o 
   1  -5   1     6847.23     7378.57    148.72 o 
   2  -5   1       80.86       75.88      4.37 o 
   3  -5   1      265.54      260.67      8.66 o 
   4  -5   1     1631.83     1608.09     30.27 o 
   5  -5   1      181.71      169.64      7.30 o 
   6  -5   1       54.19       44.04      4.59 o 
   7  -5   1      194.73      169.13     13.77 o 
   8  -5   1      311.85      247.65     22.23 o 
   9  -5   1       52.45       50.15     27.06 o 
  10  -5   1        0.00       -2.17     12.27 o 
  11  -5   1        5.94        6.06     13.57 o 
  12  -5   1       29.03       22.89     22.29 o 
 -12  -4   1        2.56       43.54     27.96 o 
 -11  -4   1        0.10       -4.72     15.00 o 
 -10  -4   1        1.06        4.86     14.61 o 
  -9  -4   1       18.49        2.78     12.87 o 
  -8  -4   1      651.43      550.98     20.08 o 
  -7  -4   1       91.91       90.84      8.06 o 
  -6  -4   1       23.83       21.59      5.09 o 
  -5  -4   1      322.32      316.19     10.61 o 
  -4  -4   1      441.19      460.81     13.18 o 
  -3  -4   1     1172.63     1126.68     24.72 o 
  -2  -4   1     2527.84     2845.23     60.81 o 
  -1  -4   1      108.01      162.80      5.44 o 
   0  -4   1     6675.58     7541.54    151.42 o 
   1  -4   1      772.10      784.00     18.73 o 
   2  -4   1      235.81      231.94      8.99 o 
   3  -4   1     2157.48     2056.97     44.32 o 
   4  -4   1     4057.46     3784.36     69.64 o 
   5  -4   1      234.80      231.36      7.48 o 
   6  -4   1       69.72       65.20      5.18 o 
   7  -4   1       76.11       67.43      6.74 o 
   8  -4   1      153.34      152.68     16.81 o 
   9  -4   1       31.77       24.00     12.40 o 
  10  -4   1       19.35        5.40     11.92 o 
  11  -4   1        9.93        3.92     12.70 o 
  12  -4   1       25.88       31.64     23.19 o 
 -12  -3   1       34.38       42.97     26.20 o 
 -11  -3   1        4.57       29.09     16.31 o 
 -10  -3   1       14.14       13.72     14.78 o 
  -9  -3   1       43.71       39.95     14.10 o 
  -8  -3   1        0.43       -6.03      6.03 o 
  -7  -3   1      197.58      177.02      9.19 o 
  -6  -3   1        1.43        4.59      3.70 o 
  -5  -3   1      132.76      136.94      7.28 o 
  -4  -3   1      123.26      138.45      9.06 o 
  -3  -3   1     2960.77     3551.42     64.38 o 
  -2  -3   1     1211.69     1285.61     25.94 o 
  -1  -3   1     5647.18     5740.46    142.87 o 
   0  -3   1       86.68      128.75      5.86 o 
   1  -3   1    14534.69    13054.82    645.53 o 
   2  -3   1        1.50       -0.50      1.35 o 
   3  -3   1     2793.13     2784.73     51.31 o 
   4  -3   1      113.68      117.78      6.14 o 
   5  -3   1     2516.69     2722.75     58.32 o 
   6  -3   1       87.68       85.25      7.14 o 
   7  -3   1       15.79       14.50      4.91 o 
   8  -3   1      282.28      278.98     14.74 o 
   9  -3   1        2.28       22.23     13.93 o 
  10  -3   1       12.59        7.83     32.52 o 
  11  -3   1        0.77       -9.99      9.99 o 
  12  -3   1       10.22       30.44     21.09 o 
 -12  -2   1       14.10       20.88     17.29 o 
 -11  -2   1        2.95       19.82     23.55 o 
 -10  -2   1      249.00      241.92     25.01 o 
  -9  -2   1       76.51       94.72     19.53 o 
  -8  -2   1       33.29       33.22      8.00 o 
  -7  -2   1       72.62       68.23      6.17 o 
  -6  -2   1     2523.59     2445.77     40.72 o 
  -5  -2   1       53.34       58.36      5.98 o 
  -4  -2   1       34.27       20.72      3.95 o 
  -3  -2   1      375.57      324.57      9.51 o 
  -2  -2   1      104.22      141.61      5.14 o 
  -1  -2   1       56.47       61.86      5.01 o 
   0  -2   1     9543.88     8344.35    372.50 o 
   1  -2   1      222.15      188.40      7.32 o 
   2  -2   1     5194.64     4903.07     85.32 o 
   3  -2   1     5399.52     5288.85     93.07 o 
   4  -2   1     1823.81     1853.41     42.54 o 
   5  -2   1      131.80      132.58      6.70 o 
   6  -2   1      389.91      371.13     14.76 o 
   7  -2   1        2.38        2.25      4.07 o 
   8  -2   1       53.68       65.87     15.03 o 
   9  -2   1        3.67       -6.76      6.76 o 
  10  -2   1        0.86       -9.39      9.39 o 
  11  -2   1       22.71       44.33     15.02 o 
  12  -2   1        0.39      -15.73     17.47 o 
 -12  -1   1       34.20       55.09     22.18 o 
 -11  -1   1        0.25       52.12     16.73 o 
 -10  -1   1        8.04       18.99     12.20 o 
  -9  -1   1      143.99      150.76     12.13 o 
  -8  -1   1       59.69       56.02      9.04 o 
  -7  -1   1        7.36        7.09      4.71 o 
  -6  -1   1      445.72      391.18     10.95 o 
  -5  -1   1       40.43       33.62      4.41 o 
  -4  -1   1       29.33       37.72      4.94 o 
  -3  -1   1     3309.17     3693.02     76.98 o 
  -2  -1   1     1417.27     1434.65     32.70 o 
  -1  -1   1    15341.38    12701.65    250.48 o 
   1  -1   1    15704.50    11915.10    789.66 o 
   2  -1   1       88.64      127.58      6.56 o 
   3  -1   1      529.58      581.21     15.60 o 
   4  -1   1     1046.24     1032.67     22.45 o 
   5  -1   1       73.24       78.48      5.52 o 
   6  -1   1      372.15      407.95     11.25 o 
   7  -1   1      476.82      428.60     13.74 o 
   8  -1   1       79.39       52.83     10.03 o 
   9  -1   1        0.54       -0.28      7.89 o 
  10  -1   1        7.32       13.53      8.27 o 
  11  -1   1        2.77       -2.61     10.82 o 
  12  -1   1        2.50       -2.40     15.05 o 
 -12   0   1       47.28       49.58     24.25 o 
 -11   0   1        5.91       28.47     14.02 o 
 -10   0   1        5.65       15.52      8.51 o 
  -9   0   1       55.57       39.46      8.94 o 
  -8   0   1       47.37       64.21      9.43 o 
  -7   0   1       81.21       93.40      7.14 o 
  -6   0   1      355.43      356.91     11.73 o 
  -5   0   1        0.25       -2.22      3.04 o 
  -4   0   1     4274.21     4475.41     71.62 o 
  -3   0   1       87.89       58.19      3.45 o 
  -2   0   1    22358.78    19687.58    949.67 o 
  -1   0   1       99.91       66.40      7.77 o 
   1   0   1      264.03      195.30     12.89 o 
   2   0   1    29536.70    25855.54   1118.80 o 
   3   0   1      235.69      248.54      9.52 o 
   4   0   1     1535.53     1626.59     29.01 o 
   5   0   1        2.58        0.36      4.03 o 
   6   0   1       65.41       48.41      5.10 o 
   7   0   1       26.11       30.88      5.54 o 
   8   0   1       12.91        1.72      5.46 o 
   9   0   1        2.67        4.40      7.34 o 
  10   0   1      132.94      164.37     13.38 o 
  11   0   1       12.84       51.34     14.30 o 
 -11   1   1        5.38        9.95      9.39 o 
 -10   1   1        2.48       16.80      8.69 o 
  -9   1   1       88.53      112.97     13.26 o 
  -8   1   1      151.77      154.40     11.90 o 
  -7   1   1       22.97       15.02      8.15 o 
  -6   1   1        4.45        6.62      3.81 o 
  -5   1   1        0.51        4.88      3.16 o 
  -4   1   1     1062.65     1112.69     21.16 o 
  -3   1   1      250.63      162.39      6.13 o 
  -2   1   1      177.77      214.85      5.26 o 
  -1   1   1    21972.12    18118.34    626.88 o 
   0   1   1        0.09        9.17      4.89 o 
   1   1   1    10405.79    10260.82    203.61 o 
   2   1   1       85.01       72.86      4.78 o 
   3   1   1      168.41      152.05     11.47 o 
   4   1   1      974.79     1139.58     28.44 o 
   5   1   1       56.90       52.44      4.83 o 
   6   1   1      274.23      284.08      9.45 o 
   7   1   1      182.20      171.84     11.55 o 
   8   1   1       91.27      105.43      8.17 o 
   9   1   1        3.36       16.18      7.45 o 
  10   1   1       18.93       34.97     11.38 o 
  11   1   1       31.69       67.32     17.74 o 
  12   1   1       25.85       42.30     26.72 o 
 -12   2   1        5.65       -1.43     13.58 o 
 -11   2   1       51.81       99.28     28.39 o 
 -10   2   1       29.02       15.85     10.72 o 
  -9   2   1       15.44       18.64      8.19 o 
  -8   2   1      640.40      652.16     22.31 o 
  -7   2   1       19.26       10.26      6.24 o 
  -6   2   1       20.13       18.04      4.22 o 
  -5   2   1     1219.13     1105.89     22.12 o 
  -4   2   1      392.35      394.60      9.88 o 
  -3   2   1        9.31        4.05      1.43 o 
  -2   2   1     4223.81     5009.34     88.14 o 
  -1   2   1      193.77      171.93      5.71 o 
   0   2   1     4476.24     4937.49     99.08 o 
   1   2   1       46.91       41.48      2.55 o 
   2   2   1     2796.21     2783.06     58.55 o 
   3   2   1     2696.68     3106.89     56.65 o 
   4   2   1     7979.61     7838.45    126.67 o 
   5   2   1      980.64      946.23     18.66 o 
   6   2   1        0.85       -1.47      3.79 o 
   7   2   1       46.77       47.21      6.46 o 
   8   2   1      575.54      596.43     23.54 o 
   9   2   1        1.38       -3.00      9.30 o 
  10   2   1       41.57       52.00     16.98 o 
  11   2   1        3.79       61.84     21.90 o 
  12   2   1       67.40       92.44     29.69 o 
 -12   3   1        9.22        8.86     21.13 o 
 -11   3   1        7.07       13.07     21.30 o 
 -10   3   1       12.76       -3.78     10.87 o 
  -9   3   1       18.56       59.47     10.12 o 
  -8   3   1     1004.61      969.53     27.92 o 
  -7   3   1      637.45      550.47     18.59 o 
  -6   3   1        4.50        4.10      4.35 o 
  -5   3   1      251.61      223.28      7.81 o 
  -4   3   1      245.33      243.90      7.38 o 
  -3   3   1     4747.60     4718.66     83.97 o 
  -2   3   1      811.46      829.03     20.06 o 
  -1   3   1     2492.75     2175.89     46.00 o 
   0   3   1       55.03       61.69      4.17 o 
   1   3   1    43033.95    35736.50   1978.24 o 
   2   3   1     3722.54     4221.60     87.18 o 
   3   3   1       15.49        7.23      2.97 o 
   4   3   1        1.94       -1.43      3.84 o 
   5   3   1      852.73      853.20     18.85 o 
   6   3   1       72.90       73.52      6.03 o 
   7   3   1      186.30      214.39     10.48 o 
   8   3   1      162.31      157.78     10.57 o 
   9   3   1       77.04      130.35     26.89 o 
  10   3   1       28.38       53.93     17.38 o 
  11   3   1       51.52       59.85     18.35 o 
  12   3   1        3.44      -15.76     21.77 o 
 -12   4   1       11.41       21.96     22.56 o 
 -11   4   1        1.68       13.65     13.77 o 
 -10   4   1       56.70       50.84     16.40 o 
  -9   4   1       30.80       46.34     10.90 o 
  -8   4   1        8.40        9.41      7.33 o 
  -7   4   1       20.85       20.85      7.30 o 
  -6   4   1      698.95      686.98     16.88 o 
  -5   4   1        7.94        4.86      3.55 o 
  -4   4   1      105.13      101.54      5.17 o 
  -3   4   1       45.76       45.78      4.52 o 
  -2   4   1     5264.52     5349.62     94.29 o 
  -1   4   1      351.80      406.43     11.86 o 
   0   4   1     1561.38     1684.70     37.00 o 
   1   4   1      243.97      249.92      9.06 o 
   2   4   1     4040.18     3763.52     62.89 o 
   3   4   1       43.29       39.88      3.96 o 
   4   4   1     1632.70     1804.26     34.94 o 
   5   4   1       38.92       55.25      6.35 o 
   6   4   1     1333.26     1431.47     26.88 o 
   7   4   1      210.71      217.70     11.19 o 
   8   4   1      128.74      136.55     19.84 o 
   9   4   1       32.72       63.06     10.57 o 
  10   4   1       40.56       36.00     16.03 o 
  11   4   1       16.35       33.37     56.50 o 
  12   4   1        2.94       27.25     26.42 o 
 -12   5   1       13.26       20.45     23.19 o 
 -11   5   1       36.96       22.51     15.66 o 
 -10   5   1       50.27       49.73     15.64 o 
  -9   5   1       27.65       40.16     14.74 o 
  -8   5   1      329.43      319.31     16.23 o 
  -7   5   1       21.86       43.12      7.86 o 
  -6   5   1      252.92      237.73     12.01 o 
  -5   5   1       27.76       30.40      3.88 o 
  -4   5   1        2.11        3.20      3.03 o 
  -3   5   1     4741.43     5028.67     87.06 o 
  -2   5   1     1234.47     1189.31     24.92 o 
  -1   5   1      736.63      770.99     19.83 o 
   0   5   1      512.55      506.17     11.56 o 
   1   5   1       82.40      118.03      5.76 o 
   2   5   1      624.85      631.15     14.44 o 
   3   5   1       23.40       17.51      3.55 o 
   4   5   1      480.98      559.65     14.62 o 
   5   5   1     2628.07     2796.24     51.02 o 
   6   5   1       15.82       13.38      5.29 o 
   7   5   1       13.05        3.96      7.40 o 
   8   5   1        1.24        0.73      7.59 o 
   9   5   1      120.44       97.34     11.84 o 
  10   5   1        0.27        7.92     16.31 o 
  11   5   1        6.37       17.01     16.53 o 
 -11   6   1        5.06      -18.09     18.84 o 
 -10   6   1       69.65       63.10     22.29 o 
  -9   6   1        2.94       -6.85     16.25 o 
  -8   6   1      275.14      245.68     23.45 o 
  -7   6   1       39.58       41.09      7.91 o 
  -6   6   1      345.79      367.63     22.40 o 
  -5   6   1       38.30       37.95      4.59 o 
  -4   6   1      168.46      157.23      6.85 o 
  -3   6   1       77.36       72.87      4.49 o 
  -2   6   1       66.66       46.66      3.70 o 
  -1   6   1     1215.15     1145.55     20.02 o 
   0   6   1      733.43      890.58     18.20 o 
   1   6   1       68.12       74.68      5.05 o 
   2   6   1        1.40        3.74      3.02 o 
   3   6   1      262.30      230.43      8.62 o 
   4   6   1      332.40      312.32     10.58 o 
   5   6   1     1419.67     1423.07     29.76 o 
   6   6   1       41.58       31.51      8.90 o 
   7   6   1       17.69       15.63      8.30 o 
   8   6   1        9.79        3.87      8.38 o 
   9   6   1        8.47       12.28      8.93 o 
  10   6   1       34.62       24.94     16.45 o 
  11   6   1        6.81       15.05     24.85 o 
 -11   7   1        5.86       12.99     23.01 o 
 -10   7   1       32.75       41.80     17.37 o 
  -9   7   1      178.84      147.79     21.80 o 
  -8   7   1      210.30      231.57     23.91 o 
  -7   7   1      130.61      146.91     13.70 o 
  -6   7   1        0.02        3.13      5.73 o 
  -5   7   1     2017.43     2004.98     37.26 o 
  -4   7   1        8.44        2.91      3.93 o 
  -3   7   1       37.03       32.70      3.68 o 
  -2   7   1       31.73       39.39      3.86 o 
  -1   7   1     2900.66     2456.36     39.10 o 
   0   7   1     2103.58     2263.45     36.34 o 
   1   7   1        1.00       -2.85      3.25 o 
   2   7   1      202.63      210.82      8.72 o 
   3   7   1     2912.12     2833.93     51.06 o 
   4   7   1      274.58      250.62      9.91 o 
   5   7   1      427.80      489.66     26.08 o 
   6   7   1        6.22       -5.72      6.69 o 
   7   7   1      495.36      449.77     19.76 o 
   8   7   1      110.82       92.12     12.67 o 
   9   7   1        3.97        5.76      9.74 o 
  10   7   1        1.08       -1.07     15.84 o 
  11   7   1       17.95       13.17     24.47 o 
 -11   8   1        4.20      -19.18     19.18 o 
 -10   8   1        6.97        6.99     14.70 o 
  -9   8   1        5.76        0.95     12.69 o 
  -8   8   1        2.17       -6.13     11.14 o 
  -7   8   1      198.74      215.49     34.19 o 
  -6   8   1       86.04       75.45     10.39 o 
  -5   8   1       58.02       60.82      5.79 o 
  -4   8   1      200.15      219.02      8.18 o 
  -3   8   1        1.05        3.10      3.08 o 
  -2   8   1      106.94       88.93      5.33 o 
  -1   8   1      228.90      238.29      7.87 o 
   0   8   1      129.88      119.10      9.60 o 
   1   8   1      494.09      478.84     13.18 o 
   2   8   1      313.80      299.31     10.46 o 
   3   8   1       57.35       72.26      5.99 o 
   4   8   1      281.04      260.46     14.58 o 
   5   8   1       53.14       32.14      9.06 o 
   6   8   1      488.09      488.80     20.52 o 
   7   8   1       76.23       71.02     11.58 o 
   8   8   1       85.15       68.97     11.40 o 
   9   8   1        8.53       23.52     10.40 o 
  10   8   1        3.60        4.72     30.94 o 
 -10   9   1        0.44       -3.98     21.09 o 
  -9   9   1       10.86       19.46     14.79 o 
  -8   9   1       65.83       62.09     17.08 o 
  -7   9   1       76.33       69.96     16.24 o 
  -6   9   1       51.42       30.20     17.75 o 
  -5   9   1       94.33       86.09      7.97 o 
  -4   9   1      193.51      202.55     13.71 o 
  -3   9   1      361.46      315.88      9.82 o 
  -2   9   1        9.22       17.35      3.77 o 
  -1   9   1        1.02       -2.93      2.93 o 
   0   9   1      125.67       91.93      7.19 o 
   1   9   1      108.41      102.62      6.08 o 
   2   9   1      440.66      405.04     12.78 o 
   3   9   1       88.90       92.91      9.96 o 
   4   9   1      354.71      285.20     21.76 o 
   5   9   1      582.46      536.80     23.19 o 
   6   9   1      127.12      189.72     15.86 o 
   7   9   1        2.20        8.76      9.33 o 
   8   9   1        5.43        2.06      8.96 o 
   9   9   1        6.82       10.01      9.66 o 
  10   9   1       47.47       21.00     61.74 o 
 -10  10   1        6.26       40.83     27.55 o 
  -9  10   1        1.28       10.87     13.59 o 
  -8  10   1       13.55        3.21     21.49 o 
  -7  10   1       21.71       11.28     11.62 o 
  -6  10   1       47.42       73.25     16.51 o 
  -5  10   1       16.12       24.28     11.93 o 
  -4  10   1        1.72        8.05      4.08 o 
  -3  10   1       24.98       31.67      4.72 o 
  -2  10   1      732.78      758.53     16.90 o 
  -1  10   1      224.10      193.45      7.92 o 
   0  10   1      925.17      921.34     24.18 o 
   1  10   1       74.36       76.56      6.83 o 
   2  10   1       45.60      105.41      9.97 o 
   3  10   1        9.51        7.91      7.20 o 
   4  10   1      311.40      301.36     27.53 o 
   5  10   1       45.65       71.44     18.99 o 
   6  10   1      264.26      289.39     40.81 o 
   7  10   1        8.24       20.10     10.10 o 
   8  10   1       19.15        6.71     10.06 o 
   9  10   1       10.01       -9.10     11.76 o 
  10  10   1        5.29       16.22     20.01 o 
 -10  11   1       74.67       93.38     32.05 o 
  -9  11   1        2.08      -20.79     20.79 o 
  -8  11   1       10.77       13.51     14.41 o 
  -7  11   1       14.57       23.20     13.91 o 
  -6  11   1      116.50      151.01     20.33 o 
  -5  11   1      147.26      163.66     19.40 o 
  -4  11   1       78.32       71.15      8.63 o 
  -3  11   1        2.25       10.97      4.28 o 
  -2  11   1      124.94      146.54      8.79 o 
  -1  11   1       24.79       35.47      5.33 o 
   0  11   1      357.10      351.44     11.10 o 
   1  11   1        3.31        1.07      6.11 o 
   2  11   1        5.25       17.12      9.36 o 
   3  11   1       18.62       32.78      9.00 o 
   4  11   1       13.01       14.36      9.56 o 
   5  11   1       90.78       78.07     11.95 o 
   6  11   1        0.28       -2.38      8.71 o 
   7  11   1        3.48        3.67      9.99 o 
   8  11   1       75.07       92.56     22.33 o 
   9  11   1        3.98       -7.74     21.69 o 
  10  11   1        5.16       -6.46     29.27 o 
  -9  12   1        1.06       -9.23     21.99 o 
  -8  12   1       37.61       38.70     16.91 o 
  -7  12   1       73.59       98.62     19.90 o 
  -6  12   1       64.28       77.70     17.15 o 
  -5  12   1       21.46       17.14     12.51 o 
  -4  12   1        9.01       17.75      6.86 o 
  -3  12   1       66.86       69.17      6.70 o 
  -2  12   1      135.69      152.28      9.08 o 
  -1  12   1       20.03       26.49      5.18 o 
   0  12   1       93.31       93.27      8.82 o 
   1  12   1       12.67        6.57      6.72 o 
   2  12   1      119.87      162.58     12.43 o 
   3  12   1       91.92       97.21     11.51 o 
   4  12   1       28.63       35.27      9.83 o 
   5  12   1        6.06       -0.42      8.71 o 
   6  12   1       48.80       63.93     12.46 o 
   7  12   1       21.30       30.86     23.01 o 
   8  12   1       19.45       21.11     13.45 o 
   9  12   1       11.37        7.32     25.46 o 
  -8  13   1       11.25       34.49     25.67 o 
  -7  13   1       26.44       24.94     20.98 o 
  -6  13   1        5.78        3.29     13.51 o 
  -5  13   1      145.77      179.03     25.39 o 
  -4  13   1        1.64       12.34     12.95 o 
  -3  13   1       27.85       24.78      9.59 o 
  -2  13   1        4.93        4.44      4.32 o 
  -1  13   1      104.89      108.54      9.52 o 
   0  13   1       13.22       13.60      6.45 o 
   1  13   1       83.26       86.48     10.51 o 
   2  13   1        6.67        3.51      6.94 o 
   3  13   1        8.92       13.29      8.15 o 
   4  13   1        0.47       -2.17      7.94 o 
   5  13   1       85.34       89.24     13.04 o 
   6  13   1       17.58       16.19     10.23 o 
   7  13   1       77.48       75.42     21.64 o 
   8  13   1        0.04      -11.14     17.46 o 
  -8  14   1       17.66        7.54     23.57 o 
  -7  14   1       11.98        0.23     19.37 o 
  -6  14   1        6.77       21.17     15.20 o 
  -5  14   1        1.58        1.29     12.64 o 
  -4  14   1        2.19       -3.34     12.05 o 
  -3  14   1       22.88       23.38      8.59 o 
  -2  14   1       12.22       14.31     13.66 o 
  -1  14   1       16.25       11.86      5.75 o 
   0  14   1        1.69        3.66      5.84 o 
   1  14   1        5.30       15.06      7.10 o 
   2  14   1       65.53       87.22     10.62 o 
   3  14   1        5.30       11.59      7.94 o 
   4  14   1        3.82       -7.22      7.99 o 
   5  14   1       17.07       19.16      9.90 o 
   6  14   1        0.95       -4.80      9.52 o 
   7  14   1        3.09       11.92     20.14 o 
   8  14   1        2.52      -26.65     26.65 o 
  -7  15   1       34.93       57.50     27.66 o 
  -6  15   1        1.45      -11.84     23.55 o 
  -5  15   1       86.47      108.44     23.57 o 
  -4  15   1        1.27       19.27     17.13 o 
  -3  15   1       26.88       48.30     17.34 o 
  -2  15   1        0.02       -2.82      7.66 o 
  -1  15   1       37.89       46.80     10.47 o 
   0  15   1        0.17        0.32      7.00 o 
   1  15   1       67.98       68.32     15.88 o 
   2  15   1        0.20       11.94      7.54 o 
   3  15   1      175.17      168.98     30.40 o 
   4  15   1       10.21       16.95      9.45 o 
   5  15   1       46.14       44.91     14.46 o 
   6  15   1        3.51      -10.55     15.21 o 
   7  15   1       51.64       50.78     35.77 o 
  -6  16   1        1.61      -15.69     18.43 o 
  -5  16   1        0.58        6.91     14.11 o 
  -3  16   1       21.78       -2.78      7.28 o 
  -2  16   1       20.71       12.85     21.45 o 
  -1  16   1       13.27       -4.99      6.04 o 
   0  16   1        0.05       -6.90      6.90 o 
   1  16   1        0.35       -6.72      6.72 o 
   2  16   1       51.97       51.56     11.34 o 
   3  16   1       32.42       43.61     10.58 o 
   4  16   1       20.36       12.21     11.77 o 
   5  16   1        0.28       21.23     17.36 o 
   6  16   1       25.26       -1.35     26.46 o 
  -2  17   1       10.53       15.05     10.47 o 
  -1  17   1        2.14        5.85      9.19 o 
   0  17   1        5.61        3.79     10.36 o 
   1  17   1        4.93       -2.05      8.22 o 
   2  17   1        6.77       -2.74      9.22 o 
   3  17   1        0.65       -7.21     15.50 o 
   4  17   1       13.53        5.27     14.39 o 
  -2  18   1        7.36        0.08      9.87 o 
  -1  18   1        6.82        1.61      8.74 o 
   0  18   1       16.60        5.55     12.72 o 
   1  18   1        4.38       -2.25     14.07 o 
   2  18   1        7.18       -8.57     10.97 o 
  -2 -19   2        1.27       12.12     24.70 o 
  -1 -19   2        9.39        8.93     18.69 o 
   0 -19   2        7.90       -6.12     11.63 o 
   1 -19   2        7.30        2.10     11.93 o 
   2 -19   2        3.53        1.16     11.33 o 
  -4 -18   2        1.00       -0.12     20.44 o 
  -3 -18   2       17.84        3.85     13.57 o 
  -2 -18   2        7.50        1.28     22.93 o 
  -1 -18   2        3.56        5.74     20.49 o 
   0 -18   2        1.90        2.21     14.90 o 
   1 -18   2       13.53       -1.71     12.46 o 
   2 -18   2        4.43        0.73      7.74 o 
   3 -18   2       15.77        7.52     17.51 o 
  -6 -17   2        0.10        7.51     27.10 o 
  -5 -17   2       70.64       44.59     19.19 o 
  -4 -17   2        6.75        0.12     11.69 o 
  -3 -17   2       95.51      163.11     18.90 o 
  -2 -17   2        4.35        9.64      9.97 o 
  -1 -17   2       23.79       31.05     26.25 o 
   0 -17   2        0.57       12.80     11.44 o 
   1 -17   2       17.19        1.85      8.41 o 
   2 -17   2        0.08       -4.82      6.29 o 
   3 -17   2        4.14        1.58      7.82 o 
   4 -17   2        5.17       -2.78      6.61 o 
   5 -17   2       42.53       20.04     19.63 o 
  -7 -16   2       18.65       33.40     32.99 o 
  -6 -16   2        8.12       -5.97     17.59 o 
  -5 -16   2       27.07       36.38     14.57 o 
  -4 -16   2       65.41       48.94     12.15 o 
  -3 -16   2       22.38       24.01     18.79 o 
  -2 -16   2       84.59       85.18     11.41 o 
  -1 -16   2       36.18       25.59     14.69 o 
   0 -16   2       30.95       22.85     13.49 o 
   1 -16   2       21.08       11.86     15.44 o 
   2 -16   2       14.42       13.78     20.70 o 
   3 -16   2        0.47        5.10      9.96 o 
   4 -16   2        0.47        2.02      6.56 o 
   5 -16   2        0.12       -4.38     12.85 o 
   6 -16   2       10.12       21.12     21.49 o 
   7 -16   2        0.57       14.90     22.26 o 
  -7 -15   2       26.91       53.16     59.39 o 
  -6 -15   2        0.01        6.15     10.93 o 
  -5 -15   2        6.26       15.08     10.03 o 
  -4 -15   2        0.01        6.99      8.99 o 
  -3 -15   2        0.01       -6.57      9.17 o 
  -2 -15   2        1.54        1.65      7.41 o 
  -1 -15   2       67.51       80.72     11.20 o 
   0 -15   2        1.61        4.27     10.44 o 
   1 -15   2       13.38       -0.97     10.30 o 
   2 -15   2       11.58        5.53      8.40 o 
   3 -15   2        9.88        5.79     16.38 o 
   4 -15   2        1.86        4.06     12.66 o 
   5 -15   2       24.38       44.09     27.55 o 
   6 -15   2        0.62      -11.84     11.84 o 
   7 -15   2        0.00      -16.44     18.13 o 
  -8 -14   2       43.83       78.17     44.96 o 
  -7 -14   2       90.60      110.84     18.00 o 
  -6 -14   2       49.99       61.25     13.06 o 
  -5 -14   2        1.99        2.34      9.16 o 
  -4 -14   2        5.05        0.79      9.68 o 
  -3 -14   2       18.69        4.37      8.47 o 
  -2 -14   2      499.09      489.51     21.79 o 
  -1 -14   2       16.98       29.94      8.06 o 
   0 -14   2      261.39      245.68     23.76 o 
   1 -14   2      180.71      232.47     31.08 o 
   2 -14   2      185.50      210.06     28.67 o 
   3 -14   2       55.03       39.17     10.44 o 
   4 -14   2       42.23       66.08     15.07 o 
   5 -14   2        0.55       -0.15      6.05 o 
   6 -14   2       46.01       85.75     17.62 o 
   7 -14   2        9.78        4.42     14.30 o 
   8 -14   2       10.75       39.07     25.37 o 
  -9 -13   2        0.03        6.80     18.63 o 
  -8 -13   2       19.38       18.23     13.23 o 
  -7 -13   2       29.91       44.68     13.76 o 
  -6 -13   2       22.67       19.56     14.07 o 
  -5 -13   2        9.93        4.49      8.86 o 
  -4 -13   2        2.77        8.91      8.71 o 
  -3 -13   2        0.88       -7.91      8.15 o 
  -2 -13   2        6.47        6.69      7.08 o 
  -1 -13   2        4.51        0.91      6.49 o 
   0 -13   2       71.14       58.51      9.45 o 
   1 -13   2       53.01       49.66     11.41 o 
   2 -13   2       39.31       46.57     10.40 o 
   3 -13   2      111.84      112.06     12.69 o 
   4 -13   2        0.11        2.71      8.32 o 
   5 -13   2      127.52      161.11     16.95 o 
   6 -13   2       51.61       36.04     15.18 o 
   7 -13   2        0.51       -1.99     12.49 o 
   8 -13   2       12.56       -4.47     19.59 o 
   9 -13   2        8.63        8.48     21.88 o 
  -9 -12   2        0.22        2.43     10.98 o 
  -8 -12   2       18.63       29.56     11.43 o 
  -7 -12   2        9.06        4.92      9.35 o 
  -6 -12   2       61.74       80.92     12.68 o 
  -5 -12   2       45.82       55.74     11.42 o 
  -4 -12   2      428.32      390.19     19.65 o 
  -3 -12   2      442.64      459.40     19.47 o 
  -2 -12   2      212.44      213.82     13.75 o 
  -1 -12   2      124.09      137.01     10.85 o 
   0 -12   2      174.63      139.80      9.86 o 
   1 -12   2        0.40       -3.76      3.76 o 
   2 -12   2      125.72       92.10     16.11 o 
   3 -12   2       19.43       14.09      6.58 o 
   4 -12   2       52.91       27.05      6.91 o 
   5 -12   2        0.48        0.63      5.12 o 
   6 -12   2       15.20       10.60     11.98 o 
   7 -12   2      105.72       96.68     18.56 o 
   8 -12   2        5.80        9.75     21.64 o 
   9 -12   2       29.58       45.94     25.03 o 
 -10 -11   2        6.52      -21.28     21.28 o 
  -9 -11   2        8.94        9.57     11.02 o 
  -8 -11   2        5.36        4.24      8.96 o 
  -7 -11   2        5.77       12.47      9.66 o 
  -6 -11   2        8.63        3.97     10.72 o 
  -5 -11   2       49.71       69.81     16.74 o 
  -4 -11   2       70.51       49.73     12.19 o 
  -3 -11   2      183.30      210.46     14.29 o 
  -2 -11   2      204.25      204.49     13.05 o 
  -1 -11   2      438.28      421.33     28.95 o 
   0 -11   2      140.90      116.72      7.51 o 
   1 -11   2      358.44      393.95     11.86 o 
   2 -11   2       10.32       12.72      4.65 o 
   3 -11   2      491.61      564.29     19.70 o 
   4 -11   2        1.93        0.00      5.25 o 
   5 -11   2        6.45       -2.60      6.25 o 
   6 -11   2       38.70       18.51     12.92 o 
   7 -11   2        0.33       -3.97     10.65 o 
   8 -11   2       37.19       55.98     16.37 o 
   9 -11   2       14.45       44.17     24.73 o 
  10 -11   2        2.78      -13.32     21.58 o 
 -10 -10   2        0.14       54.83     26.57 o 
  -9 -10   2       74.57       61.75     24.76 o 
  -8 -10   2        0.01        1.13      8.55 o 
  -7 -10   2       16.61       26.03     11.03 o 
  -6 -10   2      112.65      105.02     12.53 o 
  -5 -10   2        0.51        1.12      7.53 o 
  -4 -10   2      368.56      308.26     16.46 o 
  -3 -10   2       61.59       53.48      8.95 o 
  -2 -10   2      134.26      145.79     11.21 o 
  -1 -10   2       88.25       78.46      8.01 o 
   0 -10   2      159.08      165.95      7.43 o 
   1 -10   2      726.85      759.09     15.89 o 
   2 -10   2      600.78      715.59     15.29 o 
   3 -10   2      283.23      306.82     12.20 o 
   4 -10   2        7.34       11.21      5.74 o 
   5 -10   2        0.27        6.41      5.70 o 
   6 -10   2        9.58       19.16     11.49 o 
   7 -10   2       12.82      -10.26     10.26 o 
   8 -10   2        0.72       15.98     13.31 o 
   9 -10   2        9.54       19.84     24.85 o 
  10 -10   2        7.50        3.42     20.19 o 
 -10  -9   2       15.10       -4.62     22.26 o 
  -9  -9   2        7.23       15.15     13.15 o 
  -8  -9   2        0.51       -2.84      8.17 o 
  -7  -9   2       64.73       67.03     11.44 o 
  -6  -9   2       54.47       80.23     11.65 o 
  -5  -9   2       27.98       24.75     10.20 o 
  -4  -9   2      251.46      241.24     14.11 o 
  -3  -9   2      777.28      853.43     27.33 o 
  -2  -9   2       30.57       43.59      8.91 o 
  -1  -9   2     1047.05     1219.61     25.24 o 
   0  -9   2      481.76      468.99     11.47 o 
   1  -9   2     1558.13     1708.86     29.06 o 
   2  -9   2      488.21      460.83     10.90 o 
   3  -9   2       89.46      102.41      6.29 o 
   4  -9   2      337.80      315.46     13.71 o 
   5  -9   2      167.75      179.19     11.03 o 
   6  -9   2      262.15      265.82     17.06 o 
   7  -9   2        7.94       28.85     14.32 o 
   8  -9   2       19.72       60.40     15.97 o 
   9  -9   2       16.14       32.27     29.89 o 
  10  -9   2       12.06       15.50     20.42 o 
  11  -9   2        0.24      -20.79     20.79 o 
 -11  -8   2       11.51       10.36     22.59 o 
 -10  -8   2        0.33       18.83     16.92 o 
  -9  -8   2       46.65       66.93     18.52 o 
  -8  -8   2       26.97       22.32      9.42 o 
  -7  -8   2        6.98        2.00      7.92 o 
  -6  -8   2      176.03      168.72     14.75 o 
  -5  -8   2        5.42       -5.59      5.59 o 
  -4  -8   2       42.57       56.56      8.76 o 
  -3  -8   2       78.90      116.63      9.63 o 
  -2  -8   2      240.12      258.10     12.25 o 
  -1  -8   2     2156.22     1901.27     35.27 o 
   0  -8   2     3699.17     3611.76     68.57 o 
   1  -8   2     1095.74      991.83     20.83 o 
   2  -8   2      472.73      625.02     15.01 o 
   3  -8   2       69.50       96.53      5.87 o 
   4  -8   2       45.29       42.60      5.28 o 
   5  -8   2      260.81      229.30     11.46 o 
   6  -8   2      282.26      299.15     13.23 o 
   7  -8   2       34.64       41.67     13.49 o 
   8  -8   2      214.09      161.46     29.27 o 
   9  -8   2       21.76       27.94     14.57 o 
  10  -8   2       28.60       58.35     16.83 o 
  11  -8   2        0.96        4.02     21.39 o 
 -11  -7   2        0.32       46.54     25.63 o 
 -10  -7   2        0.00       -0.49     14.95 o 
  -9  -7   2       47.59       46.07     16.46 o 
  -8  -7   2       67.05       80.77     11.14 o 
  -7  -7   2       18.67       15.88      8.38 o 
  -6  -7   2        1.20       -1.15      6.43 o 
  -5  -7   2     1305.60     1295.13     33.09 o 
  -4  -7   2       29.47       23.53      6.25 o 
  -3  -7   2      629.84      659.61     19.53 o 
  -2  -7   2       67.90       83.75      8.59 o 
  -1  -7   2       17.93       23.39      3.69 o 
   0  -7   2      160.05      143.18     10.35 o 
   1  -7   2       69.31       60.44      6.10 o 
   2  -7   2      800.27      842.75     17.92 o 
   3  -7   2      583.22      676.95     15.76 o 
   4  -7   2       93.06      112.81      6.39 o 
   5  -7   2      906.91      818.03     19.25 o 
   6  -7   2      406.97      443.01     15.64 o 
   7  -7   2       96.78       72.42     16.61 o 
   8  -7   2       33.69       22.11     12.34 o 
   9  -7   2      180.23      112.03     27.47 o 
  10  -7   2       11.28       53.28     25.35 o 
  11  -7   2        1.39       12.50     21.32 o 
 -11  -6   2        0.03       22.97     24.43 o 
 -10  -6   2        7.87       11.25     14.83 o 
  -9  -6   2       25.12       55.73     16.56 o 
  -8  -6   2      156.95      122.53     19.52 o 
  -7  -6   2        3.74       -6.05      6.80 o 
  -6  -6   2     2131.17     1785.75     52.82 o 
  -5  -6   2      319.65      260.74     15.72 o 
  -4  -6   2     1179.81     1165.22     28.90 o 
  -3  -6   2       72.13       65.14     10.24 o 
  -2  -6   2     3356.32     3129.80     61.55 o 
  -1  -6   2     3017.07     2617.34     40.59 o 
   0  -6   2     3328.44     3358.72     64.57 o 
   1  -6   2      281.32      268.92      8.89 o 
   2  -6   2     8787.49     8929.41    143.20 o 
   3  -6   2      247.41      237.25      8.64 o 
   4  -6   2      508.81      503.58     12.96 o 
   5  -6   2      165.20      171.02      8.31 o 
   6  -6   2      722.30      715.51     17.96 o 
   7  -6   2       19.43       27.29     10.95 o 
   8  -6   2       11.49       20.63     11.26 o 
   9  -6   2        4.91       11.12     11.68 o 
  10  -6   2       30.61       51.00     14.97 o 
  11  -6   2        8.03       16.44     21.43 o 
 -12  -5   2        3.70       65.87     28.26 o 
 -11  -5   2       28.17       45.45     19.02 o 
 -10  -5   2       44.41       52.30     16.59 o 
  -9  -5   2       34.86       58.22     15.49 o 
  -8  -5   2       43.47       58.40     11.20 o 
  -7  -5   2        0.02        1.81      6.31 o 
  -6  -5   2      260.12      270.94     11.03 o 
  -5  -5   2      524.96      470.75     17.02 o 
  -4  -5   2        6.87        1.57      3.32 o 
  -3  -5   2        2.85        1.90      3.92 o 
  -2  -5   2      151.25      136.41     11.78 o 
  -1  -5   2    10137.64    10218.38    163.52 o 
   0  -5   2     1512.68     1814.10     39.85 o 
   1  -5   2     1352.29     1857.91     40.51 o 
   2  -5   2       14.77       20.29      2.21 o 
   3  -5   2      205.90      196.10      6.73 o 
   4  -5   2        0.04        4.05      3.00 o 
   5  -5   2      736.68      667.00     21.32 o 
   6  -5   2       45.18       45.46      5.28 o 
   7  -5   2      386.24      456.26     15.78 o 
   8  -5   2       84.09       73.48     14.78 o 
   9  -5   2        0.74        8.60     11.67 o 
  10  -5   2       57.25      114.88     27.29 o 
  11  -5   2       52.33       41.69     15.46 o 
  12  -5   2        1.06       -3.87     18.39 o 
 -12  -4   2       82.57       86.25     31.00 o 
 -11  -4   2       60.00      105.82     20.52 o 
 -10  -4   2        9.20      -10.46     12.29 o 
  -9  -4   2        1.10       25.08     13.20 o 
  -8  -4   2       97.05      100.36     23.91 o 
  -7  -4   2       43.42       29.68      5.89 o 
  -6  -4   2       61.40       66.02      7.28 o 
  -5  -4   2       39.74       32.87      4.97 o 
  -4  -4   2     3293.66     3265.86     70.60 o 
  -3  -4   2     3745.61     3676.12     61.80 o 
  -2  -4   2     7259.58     8074.38    201.16 o 
  -1  -4   2     1394.67     1483.79     27.82 o 
   0  -4   2     1634.96     1906.44     40.96 o 
   1  -4   2       10.41       16.77      2.36 o 
   2  -4   2      581.00      513.72     13.61 o 
   3  -4   2       26.44       12.67      2.91 o 
   4  -4   2      447.49      476.57     12.27 o 
   5  -4   2      108.44      135.26      7.71 o 
   6  -4   2      684.02      638.96     15.63 o 
   7  -4   2      409.56      377.61     11.63 o 
   8  -4   2      133.38      105.11     16.14 o 
   9  -4   2        3.33       -7.37      9.38 o 
  10  -4   2       44.56       63.26     15.21 o 
  11  -4   2       62.20       79.66     17.36 o 
  12  -4   2        0.02      -15.39     17.94 o 
 -12  -3   2        5.44       27.21     24.32 o 
 -11  -3   2       46.99       78.15     17.96 o 
 -10  -3   2       27.84       66.43     25.33 o 
  -9  -3   2        0.62      -10.59     10.59 o 
  -8  -3   2        2.30       15.01      8.41 o 
  -7  -3   2     1094.95     1001.12     21.18 o 
  -6  -3   2       41.69       38.15      4.88 o 
  -5  -3   2      134.60      156.88     10.27 o 
  -4  -3   2        1.49        4.47      3.81 o 
  -3  -3   2     4499.15     4467.53     79.70 o 
  -2  -3   2        9.17        6.64      3.10 o 
  -1  -3   2      137.20      165.79     10.48 o 
   0  -3   2      371.61      426.53     10.25 o 
   1  -3   2    11963.88    12754.13   1084.82 o 
   2  -3   2      522.96      593.65     12.25 o 
   3  -3   2     1730.73     1649.21     37.81 o 
   4  -3   2      273.50      240.28      7.84 o 
   5  -3   2     1370.19     1414.83     27.70 o 
   6  -3   2       27.80       31.32      4.56 o 
   7  -3   2      123.49      103.55      7.15 o 
   8  -3   2        7.84        0.58      7.73 o 
   9  -3   2       53.49       74.62     14.81 o 
  10  -3   2       67.53       68.99     15.28 o 
  11  -3   2        0.37       -2.22     11.37 o 
  12  -3   2       25.89       47.40     22.14 o 
 -12  -2   2        1.09        8.97     24.85 o 
 -11  -2   2       20.10       58.06     22.71 o 
 -10  -2   2       32.68       54.88     18.09 o 
  -9  -2   2       10.83       12.85      7.65 o 
  -8  -2   2      929.15      842.18     24.92 o 
  -7  -2   2       22.69       15.44      5.87 o 
  -6  -2   2      376.20      359.59     11.38 o 
  -5  -2   2     1541.85     1444.73     32.85 o 
  -4  -2   2     2182.45     1793.68     41.71 o 
  -3  -2   2       38.83       31.77      3.63 o 
  -2  -2   2     9558.16    10083.86    201.37 o 
  -1  -2   2       20.93       26.41      2.19 o 
   0  -2   2     1286.45     1617.06     29.08 o 
   1  -2   2      318.37      367.76     12.46 o 
   2  -2   2      895.59      929.46     18.09 o 
   3  -2   2     1264.65     1435.02     28.22 o 
   4  -2   2     8328.62     8392.60    146.27 o 
   5  -2   2     1793.51     1639.91     28.19 o 
   6  -2   2      178.07      204.73      9.74 o 
   7  -2   2        8.34        1.52      4.49 o 
   8  -2   2      563.63      596.62     17.14 o 
   9  -2   2       30.27       37.28      8.83 o 
  10  -2   2        0.18       -6.31      9.14 o 
  11  -2   2        0.00        2.61     11.20 o 
  12  -2   2       15.16        2.08     31.81 o 
 -12  -1   2        0.97       27.29     15.91 o 
 -11  -1   2       22.09       31.43     15.18 o 
 -10  -1   2       19.34       14.50     10.29 o 
  -9  -1   2        0.11       10.12      8.82 o 
  -8  -1   2      333.84      288.54     14.97 o 
  -7  -1   2      127.47      126.22      8.13 o 
  -6  -1   2      579.02      590.46     17.69 o 
  -5  -1   2      122.26      112.91      6.14 o 
  -4  -1   2      816.96      760.80     18.28 o 
  -3  -1   2      396.97      441.07     12.81 o 
  -2  -1   2       78.35       80.58      5.43 o 
  -1  -1   2     6065.43     6338.62     98.50 o 
   0  -1   2      123.53      123.29      2.73 o 
   1  -1   2     3031.43     3086.04    114.34 o 
   2  -1   2       89.37      103.59      6.84 o 
   3  -1   2      574.69      740.56     22.49 o 
   4  -1   2      197.86      170.96      7.45 o 
   5  -1   2       38.22       27.97      5.19 o 
   6  -1   2      500.05      472.16     12.18 o 
   7  -1   2        7.72       10.49      4.85 o 
   8  -1   2      131.79      121.19      9.05 o 
   9  -1   2        1.62        3.70      7.18 o 
  10  -1   2        2.90        8.61      8.95 o 
  11  -1   2        1.98        7.52     11.02 o 
 -12   0   2        0.21       62.45     25.03 o 
 -11   0   2       45.17       45.35     18.06 o 
 -10   0   2      195.00      184.31     14.47 o 
  -9   0   2        1.23        4.49      7.31 o 
  -8   0   2      308.45      356.95     21.86 o 
  -7   0   2       13.37       31.32      8.14 o 
  -6   0   2     1000.30      853.44     19.34 o 
  -5   0   2      269.18      259.75      9.31 o 
  -4   0   2      283.69      378.59      9.84 o 
  -3   0   2       87.75       68.78      3.28 o 
  -2   0   2    17772.50    18050.54    360.24 o 
  -1   0   2      173.14      142.24      3.82 o 
   0   0   2    15060.61    11893.10    238.15 o 
   1   0   2      320.96      308.50     12.09 o 
   2   0   2      714.42      769.45     18.82 o 
   3   0   2      644.42      563.92     18.31 o 
   4   0   2      508.68      565.71     12.21 o 
   5   0   2       22.87       23.15      4.00 o 
   6   0   2     2070.79     2064.18     35.27 o 
   7   0   2      116.00      130.83      7.80 o 
   8   0   2        0.11       -4.91      4.91 o 
   9   0   2        1.61        9.72      7.27 o 
  10   0   2       31.58       37.36      9.53 o 
  11   0   2        9.07       21.92     16.03 o 
 -11   1   2       13.36       17.25      9.94 o 
 -10   1   2       99.70      104.28     12.40 o 
  -9   1   2       14.25       10.88      8.00 o 
  -8   1   2      173.45      169.85     17.12 o 
  -7   1   2        0.46        7.79      5.78 o 
  -6   1   2      454.56      376.20     11.21 o 
  -5   1   2     1202.05     1297.98     22.17 o 
  -4   1   2       56.84       73.82      4.65 o 
  -3   1   2     1394.97     1535.53     35.47 o 
  -2   1   2      263.30      236.93     10.71 o 
  -1   1   2       57.49       68.37      3.22 o 
   0   1   2       29.99       27.80      2.30 o 
   1   1   2     1241.24     1385.95     30.13 o 
   2   1   2      178.62      310.09     10.15 o 
   3   1   2     4811.99     4807.37     99.46 o 
   4   1   2     1569.06     1520.20     25.93 o 
   5   1   2      266.75      251.39     10.06 o 
   6   1   2      108.32      116.33      7.02 o 
   7   1   2      113.91       92.45      7.21 o 
   8   1   2       29.50       26.00      6.75 o 
   9   1   2        8.78       17.77      7.55 o 
  10   1   2        1.89        9.95     11.34 o 
  11   1   2       33.51       36.41     24.70 o 
 -12   2   2       47.24       70.88     28.52 o 
 -11   2   2        2.88        2.09     10.15 o 
 -10   2   2        5.95        2.20      8.00 o 
  -9   2   2      277.32      294.92     16.83 o 
  -8   2   2     1111.23     1141.18     30.97 o 
  -7   2   2        3.54        0.77      5.54 o 
  -6   2   2      167.67      183.25      8.42 o 
  -5   2   2      239.65      242.79      6.57 o 
  -4   2   2      808.93      595.04     13.08 o 
  -3   2   2      895.07      808.66     15.17 o 
  -2   2   2      273.68      197.42      7.62 o 
  -1   2   2       20.29       34.58      3.22 o 
   0   2   2    49576.74    35260.34   1197.58 o 
   1   2   2       99.40       73.30      4.75 o 
   2   2   2     4216.77     4876.96    100.08 o 
   3   2   2     4674.54     4785.29     78.73 o 
   4   2   2      306.31      219.72      7.66 o 
   5   2   2      224.55      266.95      8.95 o 
   6   2   2       11.31       -3.72      3.72 o 
   7   2   2       17.97        8.57      4.96 o 
   8   2   2      266.12      285.19     17.64 o 
   9   2   2       67.86       63.49      9.89 o 
  10   2   2       85.13      128.67     20.00 o 
  11   2   2       19.38       26.04     16.63 o 
  12   2   2        0.33       -4.54     25.15 o 
 -12   3   2       15.50      -18.43     18.99 o 
 -11   3   2        4.85        3.61     17.28 o 
 -10   3   2       39.41       60.72     10.92 o 
  -9   3   2       60.77       93.05     11.16 o 
  -8   3   2       62.14       53.99      9.43 o 
  -7   3   2       75.22       78.03      8.99 o 
  -6   3   2      164.40      158.23      9.96 o 
  -5   3   2       85.03       95.94      5.54 o 
  -4   3   2      192.10      193.93      5.47 o 
  -3   3   2      709.94      687.63     12.64 o 
  -2   3   2       34.22       43.66      3.58 o 
  -1   3   2      879.97     1120.48     25.78 o 
   0   3   2     1580.04     1625.24     35.66 o 
   1   3   2     5900.81     6678.97    135.01 o 
   2   3   2        2.65        0.86      2.59 o 
   3   3   2      615.43      503.68     12.53 o 
   4   3   2      539.50      523.13     15.18 o 
   5   3   2     1311.55     1464.77     26.50 o 
   6   3   2      140.43      153.47      7.90 o 
   7   3   2      816.10      765.29     20.49 o 
   8   3   2       12.79        0.14      6.42 o 
   9   3   2       42.26       43.55     13.69 o 
  10   3   2       54.23       70.94     18.30 o 
  11   3   2       72.51       93.55     19.63 o 
  12   3   2        1.25      -17.56     23.16 o 
 -12   4   2        1.19      -13.17     20.00 o 
 -11   4   2        1.46      -13.68     18.60 o 
 -10   4   2       25.78       52.25     16.25 o 
  -9   4   2       72.72       82.56     10.96 o 
  -8   4   2        8.69       12.18      7.42 o 
  -7   4   2      597.69      546.56     19.05 o 
  -6   4   2        1.73        5.29      4.87 o 
  -5   4   2      595.27      663.39     20.12 o 
  -4   4   2     1405.58     1551.74     28.50 o 
  -3   4   2      295.76      277.79      8.15 o 
  -2   4   2      350.86      383.12      9.31 o 
  -1   4   2      115.05      111.64      9.90 o 
   0   4   2       10.21       31.49      3.98 o 
   1   4   2       44.44       46.30      4.99 o 
   2   4   2      521.94      694.04     15.75 o 
   3   4   2      715.36      734.98     16.71 o 
   4   4   2     2447.08     2265.16     41.75 o 
   5   4   2      432.62      456.66     12.05 o 
   6   4   2       22.32       31.27      5.03 o 
   7   4   2      299.10      317.18     28.64 o 
   8   4   2       92.53       68.39     10.77 o 
   9   4   2        9.10       11.49     11.26 o 
  10   4   2       70.08       79.10     18.94 o 
  11   4   2       23.06       65.13     26.85 o 
 -11   5   2       24.40       41.87     16.53 o 
 -10   5   2       10.87        1.72     24.36 o 
  -9   5   2        9.06       13.72     12.64 o 
  -8   5   2       51.70       50.93      9.21 o 
  -7   5   2      990.29      869.26     25.22 o 
  -6   5   2       54.26       58.91      7.68 o 
  -5   5   2       24.93       20.68      5.61 o 
  -4   5   2     1729.84     1714.28     31.44 o 
  -3   5   2      388.09      449.47     11.30 o 
  -2   5   2      245.15      285.82      8.05 o 
  -1   5   2        2.28        6.82      2.48 o 
   0   5   2     1579.95     1476.50     26.99 o 
   1   5   2     2713.77     2962.21     57.86 o 
   2   5   2       13.83       28.81      4.41 o 
   3   5   2      595.40      633.18     17.11 o 
   4   5   2      324.17      330.92     11.18 o 
   5   5   2     2135.72     2131.43     36.31 o 
   6   5   2      221.45      226.66     10.74 o 
   7   5   2       24.25       17.06      8.49 o 
   8   5   2        1.37        1.59      7.90 o 
   9   5   2       73.13       71.58     11.35 o 
  10   5   2       47.70      108.56     19.94 o 
  11   5   2       22.33       24.49     17.41 o 
 -11   6   2        1.20       25.33     23.19 o 
 -10   6   2       32.78       56.62     16.62 o 
  -9   6   2        7.41        1.67     12.46 o 
  -8   6   2       45.68       58.56     10.29 o 
  -7   6   2      574.39      477.25     18.25 o 
  -6   6   2      765.16      644.93     20.08 o 
  -5   6   2        3.79        1.69      3.16 o 
  -4   6   2      135.05      153.36      7.12 o 
  -3   6   2      217.41      257.15     10.94 o 
  -2   6   2      346.31      302.16      8.31 o 
  -1   6   2        4.31        3.40      2.75 o 
   0   6   2      255.92      299.17      8.19 o 
   1   6   2       14.24       15.98      4.52 o 
   2   6   2      442.43      458.08     12.49 o 
   3   6   2      457.01      501.79     13.74 o 
   4   6   2      648.13      682.40     17.43 o 
   5   6   2        0.21        2.31      4.37 o 
   6   6   2      164.43      153.34     12.61 o 
   7   6   2       52.63       38.48     11.08 o 
   8   6   2       88.64       91.73     12.00 o 
   9   6   2        5.08        0.07     10.61 o 
  10   6   2       11.77       17.44     16.36 o 
  11   6   2        1.66        0.38     22.93 o 
 -11   7   2       13.36       23.42     24.66 o 
 -10   7   2        9.88       17.69     15.58 o 
  -9   7   2       49.74      104.09     19.70 o 
  -8   7   2        1.07        4.56     11.75 o 
  -7   7   2       17.13        5.57      7.66 o 
  -6   7   2      337.94      296.81     21.94 o 
  -5   7   2      113.86      147.88      9.60 o 
  -4   7   2        4.94       -2.61      3.10 o 
  -3   7   2     1225.34     1414.39     25.40 o 
  -2   7   2      498.66      498.26     13.11 o 
  -1   7   2      644.55      782.21     15.83 o 
   0   7   2      558.44      505.52     18.09 o 
   1   7   2      110.66      143.52      7.25 o 
   2   7   2        0.24        4.33      5.22 o 
   3   7   2      266.74      270.73     17.15 o 
   4   7   2      292.14      342.17     11.81 o 
   5   7   2      133.07      121.51     14.04 o 
   6   7   2      140.84      125.91     12.66 o 
   7   7   2        3.44        8.66      8.88 o 
   8   7   2      100.51      123.62     13.30 o 
   9   7   2       17.72       11.57     10.44 o 
  10   7   2       10.59        8.20     13.52 o 
  11   7   2        0.20        6.83     24.06 o 
 -11   8   2        0.13      -19.97     19.97 o 
 -10   8   2       70.55       84.03     29.57 o 
  -9   8   2        1.27      -11.88     15.46 o 
  -8   8   2       80.42      107.16     25.54 o 
  -7   8   2       10.19       16.53     19.74 o 
  -6   8   2      439.60      446.54     16.77 o 
  -5   8   2       46.85       48.43      6.90 o 
  -4   8   2      129.00      168.02     16.43 o 
  -3   8   2      194.48      211.60      8.11 o 
  -2   8   2      454.76      426.54     12.97 o 
  -1   8   2      135.91      132.00      6.49 o 
   0   8   2     1080.49     1041.62     20.04 o 
   1   8   2        0.34        0.38      3.34 o 
   2   8   2      578.93      517.11     14.84 o 
   3   8   2      139.20      167.52      8.92 o 
   4   8   2      278.63      299.54     15.57 o 
   5   8   2       32.29       53.66     11.35 o 
   6   8   2      338.44      393.14     19.36 o 
   7   8   2       92.83       95.85     12.64 o 
   8   8   2        0.05       -1.86      8.17 o 
   9   8   2       16.76        4.93     10.48 o 
  10   8   2       14.74       19.90     26.01 o 
 -10   9   2        6.27      -21.43     21.43 o 
  -9   9   2        4.49       15.29     14.36 o 
  -8   9   2       43.10       56.04     16.97 o 
  -7   9   2       70.14       66.00     16.12 o 
  -6   9   2       14.29       20.01      8.30 o 
  -5   9   2       24.89       31.46      6.57 o 
  -4   9   2      275.09      296.70     10.15 o 
  -3   9   2      344.52      426.65     11.89 o 
  -2   9   2       51.94       46.64      4.96 o 
  -1   9   2      838.05      784.58     16.94 o 
   0   9   2      215.73      224.82      8.41 o 
   1   9   2       96.57      124.75      6.80 o 
   2   9   2       80.78       77.37      7.09 o 
   3   9   2      286.88      247.63     21.56 o 
   4   9   2       23.39       28.74      8.79 o 
   5   9   2      587.19      600.83     24.40 o 
   6   9   2      314.40      396.17     20.00 o 
   7   9   2      247.06      216.46     16.57 o 
   8   9   2       10.61       -0.01      9.34 o 
   9   9   2        9.66        6.97     11.47 o 
  10   9   2        7.52        8.34     12.90 o 
 -10  10   2        5.34       18.24     25.71 o 
  -9  10   2       38.66       99.77     21.47 o 
  -8  10   2        9.77        3.25     15.61 o 
  -7  10   2        4.60        0.52     11.66 o 
  -6  10   2       75.01       82.64     17.05 o 
  -5  10   2      123.92      103.99      9.21 o 
  -4  10   2      489.68      577.26     16.14 o 
  -3  10   2       24.84       17.67      4.48 o 
  -2  10   2      234.52      251.86     11.02 o 
  -1  10   2       79.78       80.13      6.20 o 
   0  10   2       67.86       72.19      6.14 o 
   1  10   2      306.59      325.88     12.03 o 
   2  10   2        0.05        7.25      6.72 o 
   3  10   2        2.78        0.27      7.22 o 
   4  10   2      223.10      247.48     25.24 o 
   5  10   2       72.08       98.23     12.02 o 
   6  10   2        4.38       -0.84      7.90 o 
   7  10   2       31.38       38.99     11.74 o 
   8  10   2        6.84       -8.17      9.89 o 
   9  10   2       55.30       59.39     25.23 o 
  10  10   2        2.45       -9.38     27.74 o 
  -9  11   2       14.64       -2.21     23.08 o 
  -8  11   2        3.08       15.15     15.07 o 
  -7  11   2       18.18        9.42     12.75 o 
  -6  11   2       41.57       35.22     14.74 o 
  -5  11   2       96.01      114.42     17.73 o 
  -4  11   2      216.30      224.74     13.57 o 
  -3  11   2      650.75      699.50     18.06 o 
  -2  11   2       86.14       65.30      6.17 o 
  -1  11   2      763.84      754.87     17.57 o 
   0  11   2       20.49       24.15      5.12 o 
   1  11   2      333.01      304.62     14.12 o 
   2  11   2      368.04      353.04     23.52 o 
   3  11   2       25.94       29.29     10.03 o 
   4  11   2       31.78       47.14     10.18 o 
   5  11   2       50.48       37.31     10.71 o 
   6  11   2       17.17        3.87     10.51 o 
   7  11   2       67.23       60.84     13.11 o 
   8  11   2        3.67       -9.18     11.81 o 
   9  11   2       22.99        0.77     26.35 o 
  -9  12   2       24.44       74.42     31.45 o 
  -8  12   2        2.73       11.41     21.66 o 
  -7  12   2       64.92       75.11     18.69 o 
  -6  12   2       62.45       90.69     19.18 o 
  -5  12   2        1.65       15.14     11.90 o 
  -4  12   2        0.45      -13.27     14.13 o 
  -3  12   2       68.78       68.97     10.69 o 
  -2  12   2        9.08       11.85      4.82 o 
  -1  12   2        8.69        6.14      4.71 o 
   0  12   2      438.11      344.66     33.15 o 
   1  12   2        3.44       -5.89      5.89 o 
   2  12   2      135.16      167.21     13.09 o 
   3  12   2       20.10       12.73      8.19 o 
   4  12   2        0.59       -7.61      7.61 o 
   5  12   2       10.63       -5.10      8.78 o 
   6  12   2        1.10       -2.68     10.03 o 
   7  12   2       22.00       12.20     17.87 o 
   8  12   2       25.40        8.74     18.46 o 
   9  12   2        0.26      -26.08     29.99 o 
  -8  13   2        6.91      -17.49     17.49 o 
  -7  13   2       49.65       40.12     17.47 o 
  -6  13   2       12.49       35.08     15.23 o 
  -5  13   2       23.16       33.06     14.37 o 
  -4  13   2        0.01       17.88     12.01 o 
  -3  13   2        4.27        2.05      4.81 o 
  -2  13   2       74.15       90.88      7.87 o 
  -1  13   2       30.54       29.55      6.44 o 
   0  13   2       90.33       88.08     11.90 o 
   1  13   2       44.64       35.73      7.92 o 
   2  13   2        0.09       -4.48      6.26 o 
   3  13   2       12.02       -1.96      7.72 o 
   4  13   2        2.86       -7.60      7.60 o 
   5  13   2       34.09       41.86     11.31 o 
   6  13   2        0.00       15.06     11.82 o 
   7  13   2        3.46       22.63     18.83 o 
   8  13   2       15.51       -6.81     21.09 o 
  -7  14   2        0.63       18.84     23.53 o 
  -6  14   2      122.64      166.09     23.50 o 
  -5  14   2       14.11       62.61     16.82 o 
  -4  14   2       73.30      126.69     19.56 o 
  -3  14   2        1.60       -0.16      6.38 o 
  -2  14   2       51.20       28.68      6.52 o 
  -1  14   2      151.04      143.56     11.70 o 
   0  14   2        4.03        1.11      6.07 o 
   1  14   2       33.52       35.12      8.21 o 
   2  14   2       96.90      112.33     11.88 o 
   3  14   2        1.99        9.18      8.11 o 
   4  14   2       94.01      116.08     21.93 o 
   5  14   2        2.33        3.42      9.39 o 
   6  14   2       66.23       54.20     25.30 o 
   7  14   2       12.24      -10.74     17.15 o 
  -7  15   2        0.93      -10.73     20.79 o 
  -6  15   2       14.31       45.66     23.89 o 
  -5  15   2        6.96       -1.86     13.45 o 
  -4  15   2        3.97       -4.86     12.55 o 
  -3  15   2       76.23       -3.98      7.24 o 
  -2  15   2       34.38        8.25      8.69 o 
  -1  15   2        6.34       -3.78      4.85 o 
   0  15   2        1.19        1.49      5.93 o 
   1  15   2        3.02        4.91      6.82 o 
   2  15   2       23.75       31.89     11.18 o 
   3  15   2        5.28        1.12      8.13 o 
   4  15   2        0.17        2.13      9.06 o 
   5  15   2       29.55       41.25     18.01 o 
   6  15   2        2.07       -8.67     16.66 o 
  -5  16   2        6.12       -1.02     14.99 o 
  -2  16   2        5.79        4.14      8.12 o 
  -1  16   2       16.36        6.54      6.42 o 
   0  16   2       30.50       26.43      7.84 o 
   1  16   2        0.99       12.50      8.09 o 
   2  16   2       27.24       24.32      9.09 o 
   3  16   2        0.16        4.74     10.10 o 
   4  16   2       10.86       21.52     15.34 o 
   5  16   2       13.13       17.77     16.16 o 
  -2  17   2        4.32        2.23     11.15 o 
  -1  17   2       24.57       47.03     19.59 o 
   0  17   2        5.23        3.80      7.27 o 
   1  17   2       14.08       13.17      8.46 o 
   2  17   2        9.88        7.52     11.35 o 
   3  17   2       28.85       31.29     20.62 o 
   4  17   2        0.20      -15.91     23.49 o 
  -2  18   2        0.57        0.41      9.35 o 
  -1  18   2        0.08       -4.28      8.67 o 
   0  18   2        0.72        4.88     12.50 o 
   1  18   2        0.06       -3.38     10.70 o 
  -3 -19   3       38.34        1.09     27.51 o 
  -2 -19   3        0.08        2.29     26.57 o 
  -1 -19   3       22.85        4.88     23.49 o 
   0 -19   3        2.01       -5.03     12.99 o 
   1 -19   3       33.51        5.40     12.91 o 
   2 -19   3       16.62       -5.48      8.52 o 
   3 -19   3        7.84       -0.71      9.01 o 
  -5 -18   3        1.03        3.19     28.94 o 
  -4 -18   3       47.43       35.87     17.36 o 
  -3 -18   3        0.01        4.05     25.45 o 
  -2 -18   3       36.07       11.86     25.33 o 
  -1 -18   3       31.20       17.11     24.13 o 
   0 -18   3       43.54        2.18     16.33 o 
   1 -18   3        1.11        2.35     10.32 o 
   2 -18   3        5.22        1.60      7.43 o 
   3 -18   3        1.48       11.71     14.26 o 
   4 -18   3       35.10       -3.23      7.73 o 
  -6 -17   3        0.07        9.04     29.39 o 
  -5 -17   3        0.08       -4.72     16.94 o 
  -4 -17   3        1.92        5.23     12.78 o 
  -3 -17   3       34.80       39.16     17.04 o 
  -2 -17   3        0.11        4.58     11.45 o 
  -1 -17   3        0.67        7.71     13.10 o 
   0 -17   3        2.99        4.93     11.00 o 
   1 -17   3        1.01       -7.68      7.68 o 
   2 -17   3       43.04       26.73     27.49 o 
   3 -17   3        3.84       -5.61      6.27 o 
   4 -17   3        7.67        7.97      7.89 o 
   5 -17   3        0.48      -16.18     16.18 o 
   6 -17   3       11.04        0.71     20.75 o 
  -7 -16   3        0.13       -7.21     29.31 o 
  -6 -16   3      143.66      147.89     25.76 o 
  -5 -16   3        4.76       13.99     13.79 o 
  -4 -16   3       15.17       21.22     13.06 o 
  -3 -16   3        7.91       -3.68      8.00 o 
  -2 -16   3       10.63       13.55     10.00 o 
  -1 -16   3       22.24       16.14     26.91 o 
   0 -16   3       11.81        8.97     11.54 o 
   1 -16   3        4.38       -1.99      8.32 o 
   2 -16   3        0.01       -7.17      7.19 o 
   3 -16   3       32.72       28.56     15.61 o 
   4 -16   3       17.61       11.33      7.85 o 
   5 -16   3        1.18       13.88     12.99 o 
   6 -16   3       53.50       51.47     17.64 o 
   7 -16   3        2.00       16.14     20.79 o 
  -8 -15   3       13.94       22.71     29.05 o 
  -7 -15   3       72.41       68.57     29.86 o 
  -6 -15   3        2.66       -9.58      9.58 o 
  -5 -15   3       32.47       31.58     14.32 o 
  -4 -15   3        0.13       -5.13      8.25 o 
  -3 -15   3       14.81       26.61      9.11 o 
  -2 -15   3       48.33       28.63      9.16 o 
  -1 -15   3      127.22      119.49     23.04 o 
   0 -15   3        4.05        1.83     10.08 o 
   1 -15   3      168.16      257.43     32.46 o 
   2 -15   3        6.06        1.68      8.31 o 
   3 -15   3       23.00       12.75     18.65 o 
   4 -15   3        0.09       -1.00      5.54 o 
   5 -15   3       54.76       69.55     16.18 o 
   6 -15   3        0.23       -2.18     14.34 o 
   7 -15   3       45.08      111.32     30.51 o 
   8 -15   3        5.80      -19.37     19.37 o 
  -8 -14   3        0.49       41.43     28.04 o 
  -7 -14   3        6.16       -5.96     10.88 o 
  -6 -14   3        4.35        2.37     10.84 o 
  -5 -14   3       42.99       53.82     11.88 o 
  -4 -14   3       76.06       67.80     11.44 o 
  -3 -14   3        0.57        4.01     12.00 o 
  -2 -14   3       52.70       37.46      9.67 o 
  -1 -14   3        0.06       -5.38      6.67 o 
   0 -14   3        0.28       10.07     10.71 o 
   1 -14   3       56.52       60.63     26.65 o 
   2 -14   3        5.14       -1.43      7.83 o 
   3 -14   3       86.83       90.23     11.60 o 
   4 -14   3       29.86       24.24      7.42 o 
   5 -14   3       30.06       24.77     13.40 o 
   6 -14   3        4.78       19.32     12.84 o 
   7 -14   3       15.02        1.82     13.10 o 
   8 -14   3        6.97      -10.55     20.38 o 
  -9 -13   3       36.30       -6.19     16.66 o 
  -8 -13   3       13.58        8.43     12.13 o 
  -7 -13   3       43.95       30.91     11.29 o 
  -6 -13   3        5.37       -0.26      8.32 o 
  -5 -13   3       71.23       89.02     12.52 o 
  -4 -13   3       14.99        2.30     13.13 o 
  -3 -13   3      190.96      204.26     14.79 o 
  -2 -13   3        2.02       -4.90      6.84 o 
  -1 -13   3      564.80      523.17     21.01 o 
   0 -13   3       63.18       67.46      8.26 o 
   1 -13   3      670.12      695.75     48.41 o 
   2 -13   3       80.94       49.29      8.43 o 
   3 -13   3      228.11      252.08     16.36 o 
   4 -13   3      144.36      186.63     14.72 o 
   5 -13   3        8.34        4.04      4.91 o 
   6 -13   3       44.54       46.16     15.35 o 
   7 -13   3        0.10       -8.06     11.71 o 
   8 -13   3       28.87       55.54     17.05 o 
   9 -13   3        4.72      -17.60     17.60 o 
  -9 -12   3        0.00       -6.13     15.86 o 
  -8 -12   3        7.69       -1.18      9.91 o 
  -7 -12   3        3.00       -2.76      8.82 o 
  -6 -12   3       23.95       13.11     13.10 o 
  -5 -12   3       11.41        1.42      8.34 o 
  -4 -12   3       94.87       87.11     11.75 o 
  -3 -12   3      306.28      301.14     16.97 o 
  -2 -12   3      264.66      331.28     20.77 o 
  -1 -12   3      145.69      172.59     19.27 o 
   0 -12   3      130.93      101.07      9.03 o 
   1 -12   3       17.89       13.02      5.12 o 
   2 -12   3     1109.69     1245.07     32.65 o 
   3 -12   3        6.85        8.65      7.18 o 
   4 -12   3      246.41      262.18     16.51 o 
   5 -12   3      106.47      111.27     12.34 o 
   6 -12   3       16.75       13.54     11.82 o 
   7 -12   3       47.33       48.43     15.53 o 
   8 -12   3       11.57        4.71     12.96 o 
   9 -12   3        4.72        2.48     20.49 o 
 -10 -11   3        1.51        0.75     23.61 o 
  -9 -11   3        8.67        3.80     20.32 o 
  -8 -11   3       50.96       44.43     12.19 o 
  -7 -11   3        4.91        0.65     12.48 o 
  -6 -11   3       10.39       21.92      9.01 o 
  -5 -11   3      412.27      421.70     19.69 o 
  -4 -11   3       66.71       68.33     12.60 o 
  -3 -11   3        4.04        2.33      7.06 o 
  -2 -11   3      136.68      102.16     10.71 o 
  -1 -11   3      501.54      480.14     18.78 o 
   0 -11   3      103.05       98.64      7.10 o 
   1 -11   3        5.91        4.75      3.71 o 
   2 -11   3      402.23      420.28     17.01 o 
   3 -11   3        0.09        9.09      5.93 o 
   4 -11   3       33.61       33.75      7.17 o 
   5 -11   3      402.92      456.53     20.69 o 
   6 -11   3      223.36      196.70     22.71 o 
   7 -11   3       17.30       15.88     12.48 o 
   8 -11   3        1.83      -11.07     11.07 o 
   9 -11   3        0.05       14.94     21.21 o 
  10 -11   3       19.24       38.47     26.65 o 
 -10 -10   3        3.26       -8.29     21.73 o 
  -9 -10   3        6.74       -0.18     15.81 o 
  -8 -10   3       47.44       63.63     11.68 o 
  -7 -10   3       26.08       25.93      9.86 o 
  -6 -10   3       24.23       21.45      9.88 o 
  -5 -10   3       10.78        1.22     13.97 o 
  -4 -10   3       11.92        3.96      6.86 o 
  -3 -10   3       62.04       62.29      9.31 o 
  -2 -10   3      603.98      645.24     32.75 o 
  -1 -10   3      108.59       92.63     11.35 o 
   0 -10   3     2423.45     2458.78     40.18 o 
   1 -10   3       39.07       52.04      4.70 o 
   2 -10   3      262.28      289.98     10.01 o 
   3 -10   3        0.16       -1.63      4.92 o 
   4 -10   3       32.78       32.66      6.78 o 
   5 -10   3       12.97        5.50      5.21 o 
   6 -10   3       17.96       11.16      8.92 o 
   7 -10   3       43.38       26.12     13.65 o 
   8 -10   3       46.52       40.64     19.72 o 
   9 -10   3        8.04        9.21     12.21 o 
  10 -10   3       32.44       60.80     24.28 o 
 -10  -9   3      120.92      159.81     34.87 o 
  -9  -9   3       75.58       74.18     32.37 o 
  -8  -9   3       20.44       44.17     14.39 o 
  -7  -9   3        1.55        2.69      7.34 o 
  -6  -9   3       88.84       79.95     11.28 o 
  -5  -9   3        0.27       -0.43      6.19 o 
  -4  -9   3      272.81      299.53     15.18 o 
  -3  -9   3        0.11       10.11     10.61 o 
  -2  -9   3     1281.06     1078.39     27.85 o 
  -1  -9   3     2460.07     2337.78     42.62 o 
   0  -9   3      574.02      538.51     12.40 o 
   1  -9   3      330.07      321.68      9.31 o 
   2  -9   3      131.33      118.33      6.26 o 
   3  -9   3      638.52      711.06     17.00 o 
   4  -9   3      666.63      607.89     19.46 o 
   5  -9   3       93.74       99.66      8.76 o 
   6  -9   3      101.55       59.73      7.44 o 
   7  -9   3       25.40       10.06     10.58 o 
   8  -9   3       32.93       31.36     23.70 o 
   9  -9   3        6.43        5.97     11.94 o 
  10  -9   3        2.50        9.23     20.72 o 
  11  -9   3        2.68        1.16     22.14 o 
 -11  -8   3        6.30        6.87     22.89 o 
 -10  -8   3        3.08       -0.99     15.84 o 
  -9  -8   3        7.78       19.54     14.42 o 
  -8  -8   3        1.22        4.36      7.46 o 
  -7  -8   3        6.42       14.35      8.00 o 
  -6  -8   3      376.04      339.01     18.88 o 
  -5  -8   3       39.87       56.18      8.49 o 
  -4  -8   3      105.49      117.15     10.12 o 
  -3  -8   3       20.19       30.20      6.33 o 
  -2  -8   3     1336.66     1311.79     31.35 o 
  -1  -8   3       55.48       72.39      5.55 o 
   0  -8   3      434.09      482.68     13.86 o 
   1  -8   3      225.66      150.75     11.61 o 
   2  -8   3       19.15       14.88      5.32 o 
   3  -8   3       77.55       66.08      4.83 o 
   4  -8   3       16.35       24.94      6.07 o 
   5  -8   3      125.41      138.09      9.37 o 
   6  -8   3        3.10        5.20      4.59 o 
   7  -8   3        0.37       -5.15      9.51 o 
   8  -8   3       60.51       41.92     13.93 o 
   9  -8   3        0.80       -0.95     10.86 o 
  10  -8   3        7.93        8.38     13.31 o 
  11  -8   3        8.89       10.70     20.87 o 
 -11  -7   3        8.32       22.67     23.76 o 
 -10  -7   3        9.00       12.72     15.55 o 
  -9  -7   3        3.24       10.06     13.69 o 
  -8  -7   3       56.76       50.25      9.93 o 
  -7  -7   3      634.30      615.25     26.44 o 
  -6  -7   3      619.40      586.77     26.13 o 
  -5  -7   3       47.18       28.36      7.14 o 
  -4  -7   3       39.42       41.54      6.99 o 
  -3  -7   3      586.55      587.69     18.18 o 
  -2  -7   3        1.67       -0.28      5.02 o 
  -1  -7   3       55.97       53.18      6.94 o 
   0  -7   3      242.91      222.43      8.89 o 
   1  -7   3     1804.87     2007.20     36.06 o 
   2  -7   3      913.96      922.37     18.95 o 
   3  -7   3       54.12       66.84      5.49 o 
   4  -7   3     1126.79     1198.41     24.52 o 
   5  -7   3     1510.19     1458.44     46.61 o 
   6  -7   3       10.41        9.59      4.68 o 
   7  -7   3       34.23       39.62      8.13 o 
   8  -7   3       25.45       25.72     11.87 o 
   9  -7   3        1.40      -10.42     20.62 o 
  10  -7   3        2.50      -10.64     11.30 o 
  11  -7   3        1.11      -17.75     17.75 o 
 -11  -6   3        1.52       20.19     23.04 o 
 -10  -6   3       13.01       24.32     15.96 o 
  -9  -6   3      203.90      186.50     22.21 o 
  -8  -6   3        2.26       -0.26     12.44 o 
  -7  -6   3       64.40       44.16      8.68 o 
  -6  -6   3       20.62       13.71      7.57 o 
  -5  -6   3      395.49      381.67     12.80 o 
  -4  -6   3      261.66      240.31      6.81 o 
  -3  -6   3      185.38      149.22      8.95 o 
  -2  -6   3       52.04       12.26      4.43 o 
  -1  -6   3       19.55       16.11      3.03 o 
   0  -6   3       92.50      194.80      7.75 o 
   1  -6   3     1915.53     1984.69     39.72 o 
   2  -6   3      675.60      685.94     12.76 o 
   3  -6   3       65.47       55.17      3.14 o 
   4  -6   3       53.48       44.40      4.33 o 
   5  -6   3      321.69      346.92     22.71 o 
   6  -6   3       53.51       58.52      6.86 o 
   7  -6   3       23.98       25.89      6.07 o 
   8  -6   3      199.16      169.28     28.24 o 
   9  -6   3        7.86       -1.62     10.25 o 
  10  -6   3       41.87       50.88     15.35 o 
  11  -6   3        3.41       -9.50     16.59 o 
 -12  -5   3        0.32       10.13     23.31 o 
 -11  -5   3        0.12        1.48     15.27 o 
 -10  -5   3        0.09       18.17     15.02 o 
  -9  -5   3      166.77      215.80     32.35 o 
  -8  -5   3       73.89       77.10     16.13 o 
  -7  -5   3      173.32      131.79     10.99 o 
  -6  -5   3       20.74       12.31      4.66 o 
  -5  -5   3      481.64      409.03     12.25 o 
  -4  -5   3        0.03        0.17      3.03 o 
  -3  -5   3     1344.99     1468.87     24.65 o 
  -2  -5   3     1647.57     1739.35     29.49 o 
  -1  -5   3      306.99      241.97      7.87 o 
   0  -5   3      541.97      464.57     12.16 o 
   1  -5   3     2446.64     2556.17     44.29 o 
   2  -5   3      159.91      160.51      7.25 o 
   3  -5   3     4551.60     4385.99    103.89 o 
   4  -5   3      308.13      279.05      8.71 o 
   5  -5   3      206.41      240.88      8.90 o 
   6  -5   3      481.58      529.97     17.49 o 
   7  -5   3      264.39      272.30     12.76 o 
   8  -5   3       38.79       25.22     11.65 o 
   9  -5   3        0.66       -6.13     10.20 o 
  10  -5   3       65.45      111.63     19.41 o 
  11  -5   3        7.05       -5.32     12.49 o 
 -12  -4   3        0.00       12.76     23.46 o 
 -11  -4   3        0.04       18.21     15.33 o 
 -10  -4   3       44.48       40.38     22.29 o 
  -9  -4   3       76.34       85.99     17.13 o 
  -8  -4   3      365.61      252.85     21.62 o 
  -7  -4   3       81.96       62.73      7.48 o 
  -6  -4   3      197.49      170.76      9.45 o 
  -5  -4   3      340.57      296.93     18.69 o 
  -4  -4   3      199.19      146.96      8.92 o 
  -3  -4   3      105.44       97.88      5.49 o 
  -2  -4   3    11457.63    11719.89    196.90 o 
  -1  -4   3     1233.28     1505.61     33.32 o 
   0  -4   3      354.63      517.23     19.05 o 
   1  -4   3       24.76       19.48      2.15 o 
   2  -4   3     1388.63     1460.45     33.94 o 
   3  -4   3      231.99      244.48      5.96 o 
   4  -4   3     1907.47     1971.99     39.20 o 
   5  -4   3      342.09      320.70     10.09 o 
   6  -4   3     1066.61     1070.55     25.90 o 
   7  -4   3        4.59        5.96      4.84 o 
   8  -4   3      204.71      216.11     25.26 o 
   9  -4   3        0.14       14.38     20.60 o 
  10  -4   3      117.64      127.23     18.93 o 
  11  -4   3       13.16        3.28     14.36 o 
  12  -4   3        0.33       -7.09     16.59 o 
 -12  -3   3       25.79       62.86     28.71 o 
 -11  -3   3       30.88       83.32     25.71 o 
 -10  -3   3        9.47        8.53     12.58 o 
  -9  -3   3      100.71      142.90     22.89 o 
  -8  -3   3        1.47        4.22      8.47 o 
  -7  -3   3      479.91      438.12     14.52 o 
  -6  -3   3      282.42      253.11      9.89 o 
  -5  -3   3       12.04       10.02      3.59 o 
  -4  -3   3      195.92      212.51      9.63 o 
  -3  -3   3     1182.09     1196.64     26.55 o 
  -2  -3   3      635.34      635.77     21.37 o 
  -1  -3   3    12051.11    11507.40    388.15 o 
   0  -3   3      702.94      680.90     14.01 o 
   1  -3   3    27918.03    26208.69    999.53 o 
   2  -3   3     3275.44     4003.98    169.96 o 
   3  -3   3       12.57        3.82      2.31 o 
   4  -3   3      884.23      864.65     18.06 o 
   5  -3   3      137.59      154.50      9.82 o 
   6  -3   3      121.57      109.66      6.56 o 
   7  -3   3       75.96       63.48      6.41 o 
   8  -3   3      311.90      322.04     17.37 o 
   9  -3   3        2.32        6.58      9.77 o 
  10  -3   3        2.93        1.34      9.87 o 
  11  -3   3        9.50       12.94     11.82 o 
  12  -3   3       12.64       50.14     22.67 o 
 -11  -2   3        3.02       21.16     15.23 o 
 -10  -2   3       21.38       13.48     16.23 o 
  -9  -2   3        5.72        9.33      7.74 o 
  -8  -2   3     1472.12     1337.15     33.86 o 
  -7  -2   3       87.30       90.24      9.05 o 
  -6  -2   3       46.00       57.28      6.49 o 
  -5  -2   3       97.82       94.34      5.87 o 
  -4  -2   3      482.67      386.70     12.48 o 
  -3  -2   3      155.11      138.69      6.09 o 
  -2  -2   3      189.13      155.09      6.40 o 
  -1  -2   3       38.23       50.64      4.17 o 
   0  -2   3    47447.75    37300.90   1265.88 o 
   1  -2   3      266.05      301.73      9.48 o 
   2  -2   3     1637.07     1666.63     30.76 o 
   3  -2   3      208.27      188.54      6.96 o 
   4  -2   3     1082.74     1143.47     22.66 o 
   5  -2   3       12.88       10.11      3.58 o 
   6  -2   3      133.16      108.97      6.74 o 
   7  -2   3      586.55      545.52     16.72 o 
   8  -2   3      138.93      130.80      8.75 o 
   9  -2   3       42.59       21.39     10.83 o 
  10  -2   3       30.43       27.01     12.18 o 
  11  -2   3       55.95       62.42     24.11 o 
  12  -2   3       11.49       15.04     13.97 o 
 -12  -1   3       23.59       16.40     25.03 o 
 -11  -1   3        0.70       13.54     22.97 o 
 -10  -1   3       55.79       52.27     12.19 o 
  -9  -1   3      127.50      140.33     12.42 o 
  -8  -1   3      295.14      266.83     14.79 o 
  -7  -1   3        7.54        8.75      6.69 o 
  -6  -1   3      156.73      120.92      7.81 o 
  -5  -1   3      135.12      263.45      8.75 o 
  -4  -1   3        5.13        8.17      2.70 o 
  -3  -1   3     2500.14     2389.59     39.66 o 
  -2  -1   3     1269.30     1316.06     25.28 o 
  -1  -1   3      383.13      323.31      9.39 o 
   0  -1   3        8.64       13.26      3.41 o 
   1  -1   3      700.16      715.66     14.78 o 
   2  -1   3      122.96      139.13      6.25 o 
   3  -1   3     7732.34     8140.67    130.27 o 
   4  -1   3      658.28      731.14     18.80 o 
   5  -1   3     2775.08     2871.07     48.78 o 
   6  -1   3      145.23      164.04      7.77 o 
   7  -1   3      321.15      360.29     11.78 o 
   8  -1   3        0.26        1.09      5.17 o 
   9  -1   3        0.30        4.13      7.26 o 
  10  -1   3       13.33       23.60     11.56 o 
  11  -1   3       14.05       11.96     11.32 o 
 -12   0   3        2.73        9.88     28.09 o 
 -11   0   3       10.54        2.01     10.40 o 
 -10   0   3      216.47      256.69     16.85 o 
  -9   0   3      192.78      185.06     15.97 o 
  -8   0   3       12.69        2.53      8.27 o 
  -7   0   3       12.85       17.89      6.54 o 
  -6   0   3     2629.83     2395.72     42.94 o 
  -5   0   3      180.20      189.25      9.16 o 
  -4   0   3     1148.94     1023.71     19.82 o 
  -3   0   3      191.97      164.03      8.15 o 
  -2   0   3      583.07      647.12     13.38 o 
  -1   0   3      477.71      417.70     11.19 o 
   0   0   3      773.35      904.05     20.51 o 
   1   0   3       53.05       48.27      5.93 o 
   2   0   3      327.63      392.37     11.74 o 
   3   0   3      346.02      333.58      9.87 o 
   4   0   3     4496.76     4573.55     68.65 o 
   5   0   3       53.12       52.25      4.94 o 
   6   0   3        2.51       12.08      4.51 o 
   7   0   3       28.69       31.81      7.87 o 
   8   0   3      416.79      453.47     15.53 o 
   9   0   3        3.64        9.73      7.34 o 
  10   0   3        1.31       13.97      8.02 o 
  11   0   3       32.01       53.26     19.59 o 
 -12   1   3       24.00        4.13     21.58 o 
 -11   1   3       53.64       67.65     12.19 o 
 -10   1   3        6.24       24.05      9.18 o 
  -9   1   3       91.92      109.70     13.64 o 
  -8   1   3       58.25       37.96      8.27 o 
  -7   1   3      238.49      245.06     15.69 o 
  -6   1   3      355.72      335.10     23.17 o 
  -5   1   3       40.82       13.82      4.71 o 
  -4   1   3       70.01       70.66      6.15 o 
  -3   1   3     5306.85     5489.98     96.16 o 
  -2   1   3      706.04      766.27     15.60 o 
  -1   1   3      368.55      503.24     13.16 o 
   0   1   3      408.16      465.08     12.38 o 
   1   1   3     4325.53     4424.84     90.23 o 
   2   1   3     1802.35     1817.14     40.11 o 
   3   1   3      589.47      421.34     10.84 o 
   4   1   3     2597.79     2821.20     44.48 o 
   5   1   3     2185.30     2051.12     34.63 o 
   6   1   3       96.78      121.48      7.38 o 
   7   1   3      198.17      194.50     11.11 o 
   8   1   3       54.24       61.50      7.17 o 
   9   1   3       37.50       40.46      7.33 o 
  10   1   3       43.12       44.43     11.66 o 
 -12   2   3        3.99      -13.63     21.21 o 
 -11   2   3       27.83       38.83     12.82 o 
 -10   2   3       59.88       51.40     10.77 o 
  -9   2   3      100.91       61.71     10.18 o 
  -8   2   3       68.00       53.00      9.35 o 
  -7   2   3       27.26       50.03      8.05 o 
  -6   2   3     1140.31     1102.40     27.68 o 
  -5   2   3        0.27        9.75      4.65 o 
  -4   2   3        8.95       19.43      6.44 o 
  -3   2   3      289.39      303.69      7.70 o 
  -2   2   3     6308.54     6614.03    103.27 o 
  -1   2   3     1880.42     1893.86     49.51 o 
   0   2   3     2251.41     2168.90     46.37 o 
   1   2   3     2491.63     2655.83     56.23 o 
   2   2   3     3017.71     3685.82     61.18 o 
   3   2   3      146.83      165.61      9.44 o 
   4   2   3        0.66        5.41      3.66 o 
   5   2   3      227.74      195.33      8.07 o 
   6   2   3      741.32      739.79     17.15 o 
   7   2   3       23.76       29.66      5.84 o 
   8   2   3      212.51      247.55     11.13 o 
   9   2   3       23.27       31.95      6.77 o 
  10   2   3      105.55      124.10     25.41 o 
  11   2   3       12.94      -13.26     17.71 o 
 -12   3   3        1.26       24.85     22.07 o 
 -11   3   3        0.05       18.54     11.78 o 
 -10   3   3       58.38       36.39     11.46 o 
  -9   3   3      242.25      215.76     15.84 o 
  -8   3   3      537.08      475.63     19.26 o 
  -7   3   3      102.02      108.79      9.88 o 
  -6   3   3       34.38       35.57      7.91 o 
  -5   3   3      155.15      161.74     17.16 o 
  -4   3   3        8.96        4.68      2.42 o 
  -3   3   3       72.14       60.41      3.35 o 
  -2   3   3     1088.36     1097.61     20.28 o 
  -1   3   3      574.31      485.93     13.85 o 
   0   3   3       56.29       50.90      4.35 o 
   1   3   3     1657.90     1753.96     31.03 o 
   2   3   3      132.52      130.41      6.01 o 
   3   3   3      917.99      776.60     17.33 o 
   4   3   3      299.76      338.86      9.72 o 
   5   3   3       10.03       16.12      4.28 o 
   6   3   3      495.02      457.90     12.95 o 
   7   3   3       30.84       29.81      5.85 o 
   8   3   3      332.49      338.26     15.61 o 
   9   3   3       32.53       14.30      9.01 o 
  10   3   3       12.59       35.90     16.37 o 
  11   3   3        2.67       -7.62     16.19 o 
 -11   4   3       36.58       32.06     17.28 o 
 -10   4   3        1.86       11.76     10.42 o 
  -9   4   3        1.97        1.46      7.15 o 
  -8   4   3      752.97      763.29     24.80 o 
  -7   4   3       14.03       15.06      6.70 o 
  -6   4   3      367.78      423.09     15.77 o 
  -5   4   3     1669.00     1544.26     29.23 o 
  -4   4   3      113.45       74.46      4.79 o 
  -3   4   3      482.76      429.86     10.90 o 
  -2   4   3       36.72       24.99      3.37 o 
  -1   4   3      211.71      233.90      6.98 o 
   0   4   3     3177.68     3035.90     51.09 o 
   1   4   3      823.54      778.62     16.43 o 
   2   4   3      574.66      614.05     14.40 o 
   3   4   3     1068.99     1206.28     24.57 o 
   4   4   3     3032.57     3110.68     49.42 o 
   5   4   3      883.66      752.04     17.46 o 
   6   4   3      120.62      123.88      7.51 o 
   7   4   3        0.30       -1.77      5.29 o 
   8   4   3      623.66      590.22     24.63 o 
   9   4   3       53.86       73.06     11.17 o 
  10   4   3        2.69       35.43     15.90 o 
  11   4   3        0.49       25.37     16.78 o 
 -11   5   3       13.79       -0.54     14.56 o 
 -10   5   3       19.75       21.77     15.72 o 
  -9   5   3        4.73        1.35     12.47 o 
  -8   5   3      633.40      652.86     22.90 o 
  -7   5   3       61.57       65.99      9.14 o 
  -6   5   3       99.53      113.39      9.53 o 
  -5   5   3     1716.21     1613.59     35.81 o 
  -4   5   3       17.56       10.41      3.80 o 
  -3   5   3       44.24       61.54      4.71 o 
  -2   5   3     1902.66     1954.75     34.05 o 
  -1   5   3      830.93      810.14     15.54 o 
   0   5   3       22.98       18.24      3.01 o 
   1   5   3     1611.77     1949.17     35.34 o 
   2   5   3      760.27      824.39     23.14 o 
   3   5   3      395.07      354.37     11.20 o 
   4   5   3       23.91       23.32      3.98 o 
   5   5   3        2.54       10.47      5.31 o 
   6   5   3       66.18       67.92      7.50 o 
   7   5   3      418.25      344.30     38.85 o 
   8   5   3       14.26        5.23     10.81 o 
   9   5   3        0.74       -0.68      8.78 o 
  10   5   3        4.91        7.51     12.87 o 
  11   5   3       31.92       57.50     26.53 o 
 -11   6   3       12.97        6.49     21.47 o 
 -10   6   3       95.16      117.37     21.99 o 
  -9   6   3       35.86       48.77     16.85 o 
  -8   6   3       84.16       60.55      9.52 o 
  -7   6   3       13.17        7.43      6.72 o 
  -6   6   3      293.91      346.15     14.62 o 
  -5   6   3      576.88      543.25     19.71 o 
  -4   6   3     1110.28     1176.10     24.15 o 
  -3   6   3       42.93       41.24      4.95 o 
  -2   6   3      900.72     1040.58     19.58 o 
  -1   6   3      386.53      397.99     10.07 o 
   0   6   3       45.52       51.36      4.24 o 
   1   6   3       68.53       62.64      4.52 o 
   2   6   3      435.31      445.43     11.09 o 
   3   6   3        8.34        7.82      4.65 o 
   4   6   3       24.45       10.87      4.57 o 
   5   6   3      114.22      113.33     10.99 o 
   6   6   3       44.79       45.89     11.44 o 
   7   6   3       54.95       63.60     13.28 o 
   8   6   3       27.33       26.50      9.77 o 
   9   6   3        9.98       10.65      9.61 o 
  10   6   3        1.73        4.20     13.25 o 
  11   6   3       31.78       47.33     26.27 o 
 -11   7   3       38.92       32.31     25.82 o 
 -10   7   3        1.73       14.86     26.80 o 
  -9   7   3       22.26       34.18     16.39 o 
  -8   7   3       21.06       19.73     11.92 o 
  -7   7   3      275.59      298.56     21.57 o 
  -6   7   3       77.00       68.92      8.54 o 
  -5   7   3      780.72      703.40     38.80 o 
  -4   7   3      332.81      308.80     10.03 o 
  -3   7   3     1307.91     1212.71     22.93 o 
  -2   7   3     1181.30     1132.00     21.35 o 
  -1   7   3       83.25      172.08      7.02 o 
   0   7   3      464.24      460.03     14.40 o 
   1   7   3     1061.93     1013.86     19.62 o 
   2   7   3       46.23       43.28      4.60 o 
   3   7   3      174.46      141.93      6.93 o 
   4   7   3      119.75      148.86      8.88 o 
   5   7   3      456.88      356.26     17.38 o 
   6   7   3        0.28       11.54      8.72 o 
   7   7   3       14.32       13.03      8.62 o 
   8   7   3        6.80        6.84      9.30 o 
   9   7   3       49.93       27.68     11.86 o 
  10   7   3        3.82       -9.46      9.46 o 
 -10   8   3        0.85      -10.51     21.17 o 
  -9   8   3        4.54        7.65     13.56 o 
  -8   8   3        3.50      -11.36     11.36 o 
  -7   8   3        0.99       -0.55      7.65 o 
  -6   8   3       46.98       37.50      9.44 o 
  -5   8   3        6.14        9.16      8.22 o 
  -4   8   3       35.13       26.62      4.98 o 
  -3   8   3      464.03      490.96     12.77 o 
  -2   8   3        5.99       11.46      3.71 o 
  -1   8   3      468.90      550.56     13.23 o 
   0   8   3        3.46        8.13      4.02 o 
   1   8   3      116.13       97.46      6.08 o 
   2   8   3       46.21       63.20      5.47 o 
   3   8   3        5.38        1.14      4.52 o 
   4   8   3       94.15       90.64     10.66 o 
   5   8   3      111.66      143.62     13.01 o 
   6   8   3      123.42      135.13     13.46 o 
   7   8   3        7.60        9.87      9.14 o 
   8   8   3       19.33       20.77     10.54 o 
   9   8   3        4.99       -8.91      8.91 o 
  10   8   3        2.30       -4.67     11.42 o 
 -10   9   3       17.55        6.49     23.72 o 
  -9   9   3       36.38       75.31     19.07 o 
  -8   9   3       10.73       -4.82     24.25 o 
  -7   9   3        1.49       -5.09     11.58 o 
  -6   9   3        6.43       -5.68      5.68 o 
  -5   9   3     1295.11     1291.08     31.84 o 
  -4   9   3        2.04        4.18      4.38 o 
  -3   9   3      209.66      169.81     11.13 o 
  -2   9   3       92.20      109.01      8.60 o 
  -1   9   3      229.83      197.44      8.21 o 
   0   9   3      150.36      175.86      7.90 o 
   1   9   3       11.39        9.76      4.30 o 
   2   9   3        4.83       16.95      7.13 o 
   3   9   3      549.73      479.35     18.17 o 
   4   9   3        1.44       -5.12      7.38 o 
   5   9   3        2.90        5.98      7.94 o 
   6   9   3        0.83        3.37      8.07 o 
   7   9   3       27.73       37.26     10.85 o 
   8   9   3       51.05       53.10     11.89 o 
   9   9   3        0.13       13.28     23.06 o 
  10   9   3       19.72       22.91     19.41 o 
 -10  10   3        2.24      -17.53     22.89 o 
  -9  10   3       26.93       31.34     25.33 o 
  -8  10   3        0.20        0.78     16.63 o 
  -7  10   3       41.83       45.34     17.21 o 
  -6  10   3        1.94       -4.84     11.26 o 
  -5  10   3       40.83       38.65      8.64 o 
  -4  10   3       82.26      102.96      9.04 o 
  -3  10   3       31.97       11.68      4.58 o 
  -2  10   3      812.83      881.28     19.39 o 
  -1  10   3       39.02       31.34      5.12 o 
   0  10   3      430.99      445.65     14.62 o 
   1  10   3       14.12       13.38      4.80 o 
   2  10   3      319.66      315.85     20.59 o 
   3  10   3       10.67       -0.21      8.94 o 
   4  10   3       20.49       16.20      8.76 o 
   5  10   3       35.54       40.61     10.27 o 
   6  10   3      114.38      133.93     14.43 o 
   7  10   3        2.78        1.91      9.09 o 
   8  10   3        6.46       -0.15     10.41 o 
   9  10   3       16.21        1.51     12.59 o 
  -9  11   3        0.17       -3.53     21.02 o 
  -8  11   3       32.99       57.78     18.03 o 
  -7  11   3        5.23       -3.87     11.41 o 
  -6  11   3        7.05       -8.76     12.72 o 
  -5  11   3      140.33      172.69     18.28 o 
  -4  11   3       98.41      103.56      9.01 o 
  -3  11   3       72.41       59.88      9.72 o 
  -2  11   3       47.06       47.33      6.04 o 
  -1  11   3        1.48       -1.05      4.36 o 
   0  11   3      188.69      174.00     11.94 o 
   1  11   3      342.91      359.80     22.34 o 
   2  11   3       28.85       28.58      8.01 o 
   3  11   3       20.55        1.20      7.22 o 
   4  11   3       37.73       43.04     12.68 o 
   5  11   3       27.44       21.23      9.27 o 
   6  11   3       74.40       70.94     13.33 o 
   7  11   3        7.00       -1.36      8.57 o 
   8  11   3       19.44       -1.53     23.75 o 
   9  11   3       12.80       30.56     20.70 o 
  -9  12   3        0.96       28.34     27.89 o 
  -8  12   3       36.83       46.61     27.74 o 
  -7  12   3        0.00       -3.84     13.05 o 
  -6  12   3       11.13        4.94     14.99 o 
  -5  12   3       32.49       56.89     15.81 o 
  -4  12   3       20.92       28.63      6.76 o 
  -3  12   3        5.87       -4.13      4.13 o 
  -2  12   3      743.22      857.58     21.35 o 
  -1  12   3        7.63        5.83      4.87 o 
   0  12   3      127.60      129.20     10.31 o 
   1  12   3      118.74      120.33     10.48 o 
   2  12   3       90.44       65.35      9.56 o 
   3  12   3        0.94       -6.78      6.78 o 
   4  12   3        5.26        5.40     10.41 o 
   5  12   3       13.54        5.96      8.78 o 
   6  12   3      132.55      138.18     26.71 o 
   7  12   3        5.60       -8.13     11.86 o 
   8  12   3       10.57        4.59     39.03 o 
  -8  13   3        2.96       14.22     24.70 o 
  -7  13   3       46.47       72.73     40.40 o 
  -6  13   3       12.84       28.36     15.36 o 
  -5  13   3       29.13       39.96     15.44 o 
  -4  13   3        4.34       -3.78     11.41 o 
  -3  13   3       28.92       24.56      7.08 o 
  -2  13   3        4.19       -1.42      4.36 o 
  -1  13   3      155.35      138.80     20.00 o 
   0  13   3       21.21       29.75      7.25 o 
   1  13   3       16.05       12.80      7.03 o 
   2  13   3        1.71       -0.32      6.66 o 
   3  13   3        0.95       13.18      8.04 o 
   4  13   3       16.91       27.69      9.49 o 
   5  13   3       81.77       92.41     16.11 o 
   6  13   3        0.40        9.17     10.92 o 
   7  13   3       34.67       50.63     21.18 o 
   8  13   3        4.31       -3.94     33.70 o 
  -7  14   3       24.42       61.36     28.60 o 
  -6  14   3        0.51       -1.96     14.41 o 
  -5  14   3        0.96        1.75     18.17 o 
  -4  14   3        0.02       -3.76     11.16 o 
  -3  14   3       18.32       22.78     15.55 o 
  -2  14   3        4.86        3.06      4.93 o 
  -1  14   3       24.00       15.87      7.90 o 
   0  14   3       11.43        8.77      6.33 o 
   1  14   3        9.84        5.94      6.94 o 
   2  14   3        4.97        3.95      7.43 o 
   3  14   3       57.60       64.55     10.86 o 
   4  14   3       15.38        9.80      9.12 o 
   5  14   3        0.90        5.22     15.93 o 
   6  14   3        0.04       10.88     16.20 o 
   7  14   3        4.80      -14.59     16.56 o 
  -6  15   3        0.13        0.68     22.22 o 
  -5  15   3      112.76      135.97     22.45 o 
  -4  15   3        0.45        2.83     13.29 o 
  -2  15   3        1.56        9.42      6.52 o 
  -1  15   3       50.31       52.19      9.64 o 
   0  15   3        9.01        1.48      5.71 o 
   1  15   3       72.08       69.32     13.57 o 
   2  15   3        0.08       10.49      8.09 o 
   3  15   3       47.44       60.07     10.90 o 
   4  15   3        0.67      -13.02     13.02 o 
   5  15   3       48.53       35.93     17.88 o 
   6  15   3        0.04       15.01     27.36 o 
  -5  16   3        1.06      -12.84     18.92 o 
  -2  16   3       39.08        0.79      9.53 o 
  -1  16   3       40.39       67.25     13.04 o 
   0  16   3       21.68       32.90      9.70 o 
   1  16   3       19.05       25.77     10.99 o 
   2  16   3       19.43       16.58     12.33 o 
   3  16   3        0.96       -8.10     12.88 o 
   4  16   3       37.32       33.71     16.99 o 
   5  16   3        0.49       14.67     30.89 o 
  -2  17   3       18.60       -3.12      8.52 o 
  -1  17   3        2.30       -3.27      7.54 o 
   0  17   3        0.63        0.86      8.10 o 
   1  17   3        5.13       19.58     10.08 o 
   2  17   3        7.79        4.63     11.72 o 
   3  17   3        2.91       24.02     27.81 o 
  -3 -19   4       13.74       33.03     31.49 o 
  -2 -19   4       11.49       29.09     28.79 o 
  -1 -19   4       30.13       10.85     24.73 o 
   0 -19   4        3.04      -14.86     14.86 o 
   1 -19   4       18.83       35.24     21.24 o 
   2 -19   4        5.72       -1.09     10.77 o 
   3 -19   4       45.07        0.49      9.87 o 
  -5 -18   4        8.65      -22.22     22.22 o 
  -4 -18   4       18.05       17.30     16.83 o 
  -3 -18   4        0.81       27.44     30.02 o 
  -2 -18   4        1.93       -9.87     22.74 o 
  -1 -18   4        6.02      -18.24     18.24 o 
   0 -18   4        9.60        6.80     11.40 o 
   1 -18   4       57.12       35.68     50.65 o 
   2 -18   4        1.53        0.67     10.98 o 
   3 -18   4        1.36        4.65      7.77 o 
   4 -18   4       10.51        7.40      8.60 o 
  -6 -17   4        0.11      -17.90     26.42 o 
  -5 -17   4       76.93       49.71     31.12 o 
  -4 -17   4       20.65        2.94     17.83 o 
  -3 -17   4       31.56       39.61     12.29 o 
  -2 -17   4        1.69        7.12     12.74 o 
  -1 -17   4       20.31        9.66     13.15 o 
   0 -17   4        2.81        1.82     10.92 o 
   1 -17   4       24.42       14.50     10.85 o 
   2 -17   4        3.07       -4.58      7.25 o 
   3 -17   4       12.61        7.66     10.58 o 
   4 -17   4       16.28        3.15      8.84 o 
   5 -17   4       81.82      100.06     25.86 o 
   6 -17   4       15.50       36.10     23.34 o 
  -7 -16   4       28.83       37.19     30.55 o 
  -6 -16   4        7.58      -10.15     23.51 o 
  -5 -16   4       13.33       18.04     10.32 o 
  -4 -16   4       27.55       34.46     11.24 o 
  -3 -16   4       51.18       46.14     10.79 o 
  -2 -16   4        0.53        2.98     13.51 o 
  -1 -16   4       29.32       30.19     14.35 o 
   0 -16   4        3.91        8.35     10.87 o 
   1 -16   4        0.07        6.19      9.29 o 
   2 -16   4        0.01       -0.97      7.75 o 
   3 -16   4        9.31       46.09     18.80 o 
   4 -16   4        0.02       -5.19      6.30 o 
   5 -16   4       27.89       13.70     10.88 o 
   6 -16   4        7.78       28.65     27.44 o 
   7 -16   4       34.67       55.43     25.07 o 
  -8 -15   4        3.78      -23.46     23.46 o 
  -7 -15   4       37.56       21.45     19.61 o 
  -6 -15   4        1.08       -5.22      9.66 o 
  -5 -15   4        1.97        0.58      9.52 o 
  -4 -15   4       10.68       -0.74      9.58 o 
  -3 -15   4        5.29       13.94      8.48 o 
  -2 -15   4        1.01       -5.81      6.82 o 
  -1 -15   4       41.41       35.95     17.32 o 
   0 -15   4        0.03       -8.24      8.24 o 
   1 -15   4        0.70        1.07      9.15 o 
   2 -15   4       10.30        2.10      7.81 o 
   3 -15   4        5.83        8.11      8.26 o 
   4 -15   4        0.36        7.77      5.91 o 
   5 -15   4       37.46       65.40     11.30 o 
   6 -15   4       13.57       16.83     14.13 o 
   7 -15   4        0.32        8.58     13.06 o 
   8 -15   4        5.40      -18.39     18.39 o 
  -8 -14   4       16.32       16.41     12.54 o 
  -7 -14   4        6.86       17.70     10.77 o 
  -6 -14   4       35.22       46.38     11.38 o 
  -5 -14   4       54.89       75.67     17.91 o 
  -4 -14   4       28.90       32.85     10.33 o 
  -3 -14   4        0.22       -5.43      7.37 o 
  -2 -14   4      344.36      448.86     37.91 o 
  -1 -14   4      129.70      149.67     12.15 o 
   0 -14   4       88.63       70.03     15.25 o 
   1 -14   4       46.46       36.71     12.35 o 
   2 -14   4      396.40      479.42     39.41 o 
   3 -14   4        0.06        0.10      5.60 o 
   4 -14   4       55.37       81.27     11.69 o 
   5 -14   4        0.96       -0.87      4.29 o 
   6 -14   4       19.09       47.09     35.50 o 
   7 -14   4        0.05       -7.86     11.98 o 
   8 -14   4       10.81      -10.40     19.03 o 
  -9 -13   4        0.27       -5.26     17.13 o 
  -8 -13   4        0.13       -1.66     10.41 o 
  -7 -13   4        7.56       -0.16      9.79 o 
  -6 -13   4        4.67       19.37      9.83 o 
  -5 -13   4        0.01       -2.58      7.95 o 
  -4 -13   4       15.58       23.83      9.08 o 
  -3 -13   4        1.11       -1.42      8.66 o 
  -2 -13   4      171.12      149.53     12.89 o 
  -1 -13   4        2.40        8.04      7.28 o 
   0 -13   4       13.24       11.00      7.80 o 
   1 -13   4       73.35       60.83     14.15 o 
   2 -13   4       50.32       57.86      8.43 o 
   3 -13   4      369.16      332.46     24.02 o 
   4 -13   4       13.98        8.81      7.35 o 
   5 -13   4      108.20      127.13     13.00 o 
   6 -13   4        0.02       -4.78      4.88 o 
   7 -13   4        8.42       42.88     19.53 o 
   8 -13   4       25.09       30.53     14.26 o 
   9 -13   4        8.81        6.27     22.14 o 
  -9 -12   4        3.58       11.48     16.79 o 
  -8 -12   4       15.00       14.29     13.39 o 
  -7 -12   4       10.86       16.39     12.59 o 
  -6 -12   4       85.46       97.77     12.69 o 
  -5 -12   4       21.77       34.37     10.11 o 
  -4 -12   4       75.47       74.96     11.02 o 
  -3 -12   4        0.50       -1.40      7.67 o 
  -2 -12   4      920.69      965.05     40.69 o 
  -1 -12   4        4.05        8.35      6.97 o 
   0 -12   4      626.33      582.26     21.04 o 
   1 -12   4      517.01      513.87     17.67 o 
   2 -12   4      435.46      526.05     18.71 o 
   3 -12   4        9.11        9.62      6.27 o 
   4 -12   4        0.70       -0.03      5.42 o 
   5 -12   4       70.35       85.78     18.97 o 
   6 -12   4        3.51       17.50      7.16 o 
   7 -12   4       31.85       27.60     24.25 o 
   8 -12   4        1.44       -1.55     11.95 o 
   9 -12   4       34.05       61.85     25.26 o 
 -10 -11   4        0.05       -6.57     24.73 o 
  -9 -11   4       24.99       28.64     24.25 o 
  -8 -11   4       52.31       72.03     13.75 o 
  -7 -11   4      128.31      150.43     16.07 o 
  -6 -11   4      165.76      154.92     14.21 o 
  -5 -11   4        0.48       -2.92      8.95 o 
  -4 -11   4       31.09       24.18      8.41 o 
  -3 -11   4       14.59       30.92      8.05 o 
  -2 -11   4        4.16       -6.22      6.22 o 
  -1 -11   4       23.43       36.87      9.25 o 
   0 -11   4      120.04      124.71      7.63 o 
   1 -11   4      487.97      514.61     19.77 o 
   2 -11   4       98.07       92.94     14.25 o 
   3 -11   4      375.15      418.88     16.45 o 
   4 -11   4       35.47       42.18      7.49 o 
   5 -11   4      147.96      108.58     14.75 o 
   6 -11   4        0.33       -2.71      4.26 o 
   7 -11   4        4.64        5.23     11.00 o 
   8 -11   4       22.44       38.72     14.79 o 
   9 -11   4       70.91       81.18     27.66 o 
  10 -11   4        0.41        3.94     22.07 o 
 -10 -10   4        0.19       -1.84     21.81 o 
  -9 -10   4       20.13       23.24     16.45 o 
  -8 -10   4        1.10       -2.56     11.55 o 
  -7 -10   4       38.48       59.87     11.07 o 
  -6 -10   4        0.01        4.69      9.25 o 
  -5 -10   4        5.99       14.89      7.88 o 
  -4 -10   4      138.36      116.22     11.52 o 
  -3 -10   4      155.40      146.56     11.71 o 
  -2 -10   4      166.85      146.64     11.13 o 
  -1 -10   4      523.62      515.67     14.21 o 
   0 -10   4        0.31        2.55      3.49 o 
   1 -10   4       11.06       10.12      3.44 o 
   2 -10   4      177.62      202.91     10.28 o 
   3 -10   4      136.53      137.20      9.91 o 
   4 -10   4       45.58       34.48      6.53 o 
   5 -10   4      255.37      260.81     16.06 o 
   6 -10   4        0.80        0.53      4.65 o 
   7 -10   4      111.56      147.90     19.17 o 
   8 -10   4        0.00      -10.10     10.10 o 
   9 -10   4        1.34        9.53     11.64 o 
  10 -10   4       10.70       29.76     21.36 o 
 -10  -9   4        0.80       44.36     25.37 o 
  -9  -9   4       24.68       11.84     15.50 o 
  -8  -9   4        0.02        6.86      8.31 o 
  -7  -9   4        9.79       19.52      7.83 o 
  -6  -9   4        1.61       -6.51      6.51 o 
  -5  -9   4      417.34      362.02     18.87 o 
  -4  -9   4      116.19      135.79     11.53 o 
  -3  -9   4       58.96       80.65     15.10 o 
  -2  -9   4      684.92      635.64     19.72 o 
  -1  -9   4     2404.87     2580.93     46.58 o 
   0  -9   4      145.32      148.74      6.52 o 
   1  -9   4      264.53      294.75      9.58 o 
   2  -9   4       18.63       16.00      3.97 o 
   3  -9   4     1882.67     2012.03     44.53 o 
   4  -9   4       65.88       97.39      8.47 o 
   5  -9   4        0.44       -2.19      4.38 o 
   6  -9   4      502.35      495.20     27.13 o 
   7  -9   4       60.69       64.80     18.58 o 
   8  -9   4        2.63       -1.00      9.91 o 
   9  -9   4        0.00       -1.58     11.95 o 
  10  -9   4       16.55        9.83     20.60 o 
  11  -9   4       14.78       75.66     29.46 o 
 -11  -8   4       14.15      -14.11     20.94 o 
 -10  -8   4       24.72       60.90     18.36 o 
  -9  -8   4       55.62       83.48     19.12 o 
  -8  -8   4       23.99       12.48     13.50 o 
  -7  -8   4       25.01       42.53      9.02 o 
  -6  -8   4       62.03       59.81      9.63 o 
  -5  -8   4       21.56       29.25      9.59 o 
  -4  -8   4       44.89       41.25      7.72 o 
  -3  -8   4        5.86       11.91      5.48 o 
  -2  -8   4      751.51      665.03     13.47 o 
  -1  -8   4      175.22      189.94      7.61 o 
   0  -8   4      999.78     1082.59     25.39 o 
   1  -8   4     1253.70     1359.16     26.34 o 
   2  -8   4     1929.85     2096.14     37.90 o 
   3  -8   4        3.38        1.28      3.99 o 
   4  -8   4      272.07      288.94     12.80 o 
   5  -8   4       77.03       70.69      7.36 o 
   6  -8   4      679.30      578.12     19.00 o 
   7  -8   4        5.74        0.33      5.75 o 
   8  -8   4       16.18       24.15     12.29 o 
   9  -8   4        1.08       -5.02     10.81 o 
  10  -8   4       13.79       13.62     13.82 o 
  11  -8   4        0.07       -1.80     18.69 o 
 -11  -7   4       15.94       13.40     23.61 o 
 -10  -7   4       92.87      117.39     21.04 o 
  -9  -7   4       19.60       17.37     36.71 o 
  -8  -7   4       24.29       19.16     12.84 o 
  -7  -7   4      635.92      602.19     47.15 o 
  -6  -7   4      333.68      304.94     17.76 o 
  -5  -7   4      236.66      285.32     15.73 o 
  -4  -7   4       68.03       73.80      9.55 o 
  -3  -7   4       63.71       43.89      7.78 o 
  -2  -7   4      445.65      449.34      9.94 o 
  -1  -7   4       10.00        5.46      2.99 o 
   0  -7   4     1546.64     1301.75     28.64 o 
   1  -7   4     1123.42     1197.68     23.25 o 
   2  -7   4       35.61       40.46      4.13 o 
   3  -7   4      173.67      194.68      9.67 o 
   4  -7   4     1121.37     1129.98     40.18 o 
   5  -7   4        0.02        8.12      9.08 o 
   6  -7   4       17.27       14.59      5.09 o 
   7  -7   4      554.43      532.57     18.51 o 
   8  -7   4       92.93      104.78     16.36 o 
   9  -7   4        0.43      -12.62     14.37 o 
  10  -7   4        5.16      -10.61     10.61 o 
  11  -7   4        0.59       -6.94     17.68 o 
 -11  -6   4        3.69        7.99     22.44 o 
 -10  -6   4       15.29        3.87     14.08 o 
  -9  -6   4        0.05       -8.67     16.78 o 
  -8  -6   4     1186.34     1037.42     86.51 o 
  -7  -6   4      189.58      194.81     12.89 o 
  -6  -6   4      805.04      732.66     22.58 o 
  -5  -6   4      107.18      107.09      7.28 o 
  -4  -6   4      570.43      539.09     13.93 o 
  -3  -6   4       46.51       41.55      3.03 o 
  -2  -6   4     1059.08      876.48     23.54 o 
  -1  -6   4     1070.68      897.22     20.72 o 
   0  -6   4     3821.57     3703.60     70.43 o 
   1  -6   4      657.24      642.62     13.93 o 
   2  -6   4        9.54       24.35      6.07 o 
   3  -6   4     1871.81     1851.67     39.54 o 
   4  -6   4      603.38      679.74     18.95 o 
   5  -6   4       27.52       35.60      5.64 o 
   6  -6   4      315.31      276.75     12.32 o 
   7  -6   4      118.19       91.15     11.46 o 
   8  -6   4       98.80      117.44     27.10 o 
   9  -6   4        1.37       -1.62     14.02 o 
  10  -6   4        0.01       14.11     25.99 o 
  11  -6   4       22.21       -0.34     18.05 o 
 -11  -5   4        1.99       33.52     23.46 o 
 -10  -5   4       51.66       53.89     23.83 o 
  -9  -5   4       11.66       -0.38     27.27 o 
  -8  -5   4       79.58       94.96     26.67 o 
  -7  -5   4      205.60      191.94     13.92 o 
  -6  -5   4       39.09       38.08      6.97 o 
  -5  -5   4       78.72       56.24      6.54 o 
  -4  -5   4      153.02      118.51      6.58 o 
  -3  -5   4     3753.18     3572.44     60.81 o 
  -2  -5   4      258.58      258.30      7.81 o 
  -1  -5   4      163.47      178.03      6.84 o 
   0  -5   4        5.20        8.94      3.38 o 
   1  -5   4      211.51      216.63      5.99 o 
   2  -5   4       96.78      121.00      8.13 o 
   3  -5   4      122.12       88.64     10.40 o 
   4  -5   4       12.26       12.65      2.64 o 
   5  -5   4     3123.17     3245.53     56.80 o 
   6  -5   4        0.76       -3.91      4.27 o 
   7  -5   4      298.39      297.01     14.84 o 
   8  -5   4        3.79        0.02     11.60 o 
   9  -5   4      241.58      259.27     23.03 o 
  10  -5   4       15.36       20.67     15.71 o 
  11  -5   4        1.70       -4.93     10.57 o 
 -12  -4   4       13.78       32.24     26.16 o 
 -11  -4   4        5.78       33.78     22.18 o 
 -10  -4   4       98.14      144.34     20.71 o 
  -9  -4   4       11.08       44.64     14.01 o 
  -8  -4   4       42.16       30.91     13.66 o 
  -7  -4   4       17.85        8.84      9.13 o 
  -6  -4   4      615.71      594.53     14.37 o 
  -5  -4   4      301.97      312.16     11.57 o 
  -4  -4   4     1254.65     1301.64     32.03 o 
  -3  -4   4        1.30       -2.48      2.48 o 
  -2  -4   4       17.30        8.76      2.62 o 
  -1  -4   4      232.69      197.77      9.79 o 
   0  -4   4        0.47       -0.78      1.92 o 
   1  -4   4      351.06      346.26      7.64 o 
   2  -4   4     3026.74     3634.45     79.72 o 
   3  -4   4      812.16      773.59     19.14 o 
   4  -4   4      349.49      306.17      9.12 o 
   5  -4   4      529.14      516.50     15.34 o 
   6  -4   4      649.31      626.66     16.52 o 
   7  -4   4       90.28       87.22      9.66 o 
   8  -4   4        8.87        5.96      6.20 o 
   9  -4   4       36.11       39.38     12.66 o 
  10  -4   4       19.74        1.32     10.89 o 
  11  -4   4       21.18       37.35     45.56 o 
 -11  -3   4        0.08       -3.01     13.02 o 
 -10  -3   4        4.07       -4.97     12.43 o 
  -9  -3   4      238.51      203.28     21.38 o 
  -8  -3   4      240.31      256.43     17.00 o 
  -7  -3   4      216.86      223.51     14.90 o 
  -6  -3   4       28.16       11.53      5.36 o 
  -5  -3   4       36.34       20.49      4.05 o 
  -4  -3   4        1.83        2.63      3.55 o 
  -3  -3   4      818.68     1025.84     22.27 o 
  -2  -3   4        7.63        6.96      3.72 o 
  -1  -3   4      846.86      831.02     20.19 o 
   0  -3   4      119.05      137.42     11.27 o 
   1  -3   4     3063.11     3354.55     67.43 o 
   2  -3   4     1044.61      940.90     19.33 o 
   3  -3   4       86.24       67.34      4.26 o 
   4  -3   4       63.42      106.00      8.33 o 
   5  -3   4       11.19       16.94      4.44 o 
   6  -3   4        3.63       -2.82      3.89 o 
   7  -3   4      313.19      344.18     20.34 o 
   8  -3   4      160.51      158.61     11.43 o 
   9  -3   4       11.97        6.33     10.07 o 
  10  -3   4       87.51       88.29     15.96 o 
  11  -3   4       25.04       27.28     22.07 o 
  12  -3   4       29.97       65.68     24.28 o 
 -12  -2   4       32.50       25.03     23.27 o 
 -11  -2   4        2.06       18.00     14.49 o 
 -10  -2   4       45.79       44.90     22.44 o 
  -9  -2   4        4.12       13.25      7.70 o 
  -8  -2   4       38.15       42.20      8.98 o 
  -7  -2   4      146.80      149.12     12.27 o 
  -6  -2   4      671.99      659.99     16.54 o 
  -5  -2   4        3.15        2.15      2.93 o 
  -4  -2   4      148.03      168.95     10.34 o 
  -3  -2   4      228.31      209.10      7.55 o 
  -2  -2   4     9098.39     9918.83    198.68 o 
  -1  -2   4      948.51     1025.76     23.79 o 
   0  -2   4      454.13      365.25     10.26 o 
   1  -2   4     2578.92     2732.44     56.67 o 
   2  -2   4     8832.08     8695.06    137.87 o 
   3  -2   4       11.50       12.80      2.87 o 
   4  -2   4       24.92       34.23      4.24 o 
   5  -2   4     1210.45     1142.76     21.22 o 
   6  -2   4      891.88      924.33     19.25 o 
   7  -2   4      758.92      729.98     17.44 o 
   8  -2   4       15.38        8.27      6.02 o 
   9  -2   4        6.75       -3.49      7.81 o 
  10  -2   4       69.98       81.09     14.91 o 
  11  -2   4       23.52       39.52     13.86 o 
  12  -2   4        0.91      -12.20     15.43 o 
 -12  -1   4        2.38       72.36     25.41 o 
 -11  -1   4       66.20      103.32     19.25 o 
 -10  -1   4       21.20       37.57     11.95 o 
  -9  -1   4       13.30        7.26      8.05 o 
  -8  -1   4      217.34      205.17     13.58 o 
  -7  -1   4      638.29      579.62     22.17 o 
  -6  -1   4      204.07      191.79     10.25 o 
  -5  -1   4      179.19      140.66      7.40 o 
  -4  -1   4        4.00       -0.22      3.49 o 
  -3  -1   4     2508.77     2404.46     40.17 o 
  -2  -1   4        3.25        2.69      1.98 o 
  -1  -1   4     6862.60     6926.92    139.25 o 
   0  -1   4      110.87       86.80      4.28 o 
   1  -1   4     7963.84     8166.62    163.08 o 
   2  -1   4      217.95      220.15      6.56 o 
   3  -1   4       42.97       82.14      8.88 o 
   4  -1   4        5.66        5.50      3.01 o 
   5  -1   4       32.40       36.36      4.59 o 
   6  -1   4      144.16      165.51     11.82 o 
   7  -1   4       41.18       40.87      5.95 o 
   8  -1   4      139.56      135.22      9.05 o 
   9  -1   4       84.29      105.59     10.68 o 
  10  -1   4       20.38       25.94     11.53 o 
  11  -1   4        0.01       16.32     18.93 o 
 -12   0   4       29.65       71.72     27.10 o 
 -11   0   4       42.43       51.24     12.99 o 
 -10   0   4       12.72       15.76      9.35 o 
  -9   0   4        0.93       -2.60      8.03 o 
  -8   0   4      826.95      858.50     26.34 o 
  -7   0   4       20.34       14.58      6.35 o 
  -6   0   4      378.63      351.33     14.10 o 
  -5   0   4       82.41       66.38      6.98 o 
  -4   0   4     2221.01     1959.94     39.37 o 
  -3   0   4       43.82       49.28      2.50 o 
  -2   0   4     4317.93     4418.92     77.94 o 
  -1   0   4       26.66       28.90      3.24 o 
   0   0   4      674.08      696.39     17.20 o 
   1   0   4      304.81      320.36     14.71 o 
   2   0   4       19.50       27.97      3.55 o 
   3   0   4      322.51      352.27      9.73 o 
   4   0   4     2464.52     2400.46     38.59 o 
   5   0   4       58.83       51.56      5.98 o 
   6   0   4       90.27      112.50      7.10 o 
   7   0   4       11.49       10.23      5.38 o 
   8   0   4      358.59      363.36     13.05 o 
   9   0   4       26.63       32.77      6.71 o 
  10   0   4        0.44       -2.70     11.00 o 
  11   0   4       20.73       49.09     17.86 o 
 -12   1   4       18.67       67.44     25.75 o 
 -11   1   4        5.73       11.54      9.56 o 
 -10   1   4       57.15       65.13     12.84 o 
  -9   1   4       11.75        6.63      7.54 o 
  -8   1   4      150.09      161.03     15.76 o 
  -7   1   4      315.28      313.04     14.69 o 
  -6   1   4      106.85      108.51     13.33 o 
  -5   1   4        0.24       -3.85      3.85 o 
  -4   1   4      345.53      285.54     10.67 o 
  -3   1   4      926.59      948.81     18.28 o 
  -2   1   4      949.96      845.01     16.27 o 
  -1   1   4     2819.67     3068.28     64.31 o 
   0   1   4      696.69      745.43     18.55 o 
   1   1   4     4563.96     4470.39     91.83 o 
   2   1   4     2408.68     2481.59     45.15 o 
   3   1   4        3.45       13.93      3.01 o 
   4   1   4       16.88       28.12      3.97 o 
   5   1   4      164.64      177.66      7.75 o 
   6   1   4       18.17       16.83      4.85 o 
   7   1   4      348.50      389.18     12.79 o 
   8   1   4      218.30      202.72     13.34 o 
   9   1   4        0.29       -4.30      5.32 o 
  10   1   4        2.12       14.54     10.29 o 
 -12   2   4        4.59      -10.20     10.20 o 
 -11   2   4        4.00       19.19     12.11 o 
 -10   2   4      116.85      102.97     12.39 o 
  -9   2   4        2.23       -3.68      7.26 o 
  -8   2   4      147.01      159.39     12.49 o 
  -7   2   4        5.74       11.65      6.30 o 
  -6   2   4      692.69      589.21     18.94 o 
  -5   2   4      211.74      200.57     10.48 o 
  -4   2   4       63.37       85.41      8.11 o 
  -3   2   4       22.10       21.41      2.94 o 
  -2   2   4     9807.56    10173.23    155.74 o 
  -1   2   4       33.04       39.26      5.88 o 
   0   2   4       10.59       18.30      2.74 o 
   1   2   4      127.25      128.42      5.32 o 
   2   2   4     2601.18     2633.64     40.89 o 
   3   2   4      888.43      820.17     15.99 o 
   4   2   4      519.88      469.31     11.69 o 
   5   2   4       17.03       17.40      4.56 o 
   6   2   4     1255.25     1350.26     27.10 o 
   7   2   4       96.83      107.59      7.91 o 
   8   2   4        3.80       10.26      5.68 o 
   9   2   4       54.76       60.17     14.96 o 
  10   2   4        8.42       38.26     16.36 o 
  11   2   4       23.10       55.21     25.33 o 
 -12   3   4       11.30        5.40     20.12 o 
 -11   3   4        0.72        2.57     11.09 o 
 -10   3   4       84.85      108.82     12.65 o 
  -9   3   4       16.55       10.20      9.23 o 
  -8   3   4        0.87       20.52     12.03 o 
  -7   3   4      224.59      197.16     17.83 o 
  -6   3   4       95.36      100.02      9.09 o 
  -5   3   4       15.36       23.56      5.57 o 
  -4   3   4       36.08       29.51      6.01 o 
  -3   3   4      902.00      868.34     17.75 o 
  -2   3   4        6.33        2.15      2.29 o 
  -1   3   4     2666.44     2818.39     51.18 o 
   0   3   4       23.72       32.02      3.29 o 
   1   3   4     1290.57     1375.26     23.12 o 
   2   3   4       28.06       28.26      3.45 o 
   3   3   4       91.68       93.65      5.33 o 
   4   3   4      225.62      248.10      8.53 o 
   5   3   4     2402.27     2424.57     40.81 o 
   6   3   4        0.46       -0.90      4.19 o 
   7   3   4      707.52      628.71     16.61 o 
   8   3   4        7.15        1.16      5.07 o 
   9   3   4      115.49       80.14     32.30 o 
  10   3   4       12.55       32.62     17.56 o 
  11   3   4       13.28       -1.87     16.72 o 
 -11   4   4       16.91      -11.80     12.54 o 
 -10   4   4       50.45       56.92     11.13 o 
  -9   4   4       77.49       74.49     10.64 o 
  -8   4   4      530.45      569.74     24.26 o 
  -7   4   4       98.27       96.77     11.33 o 
  -6   4   4      237.57      217.63     12.35 o 
  -5   4   4        6.93       16.33      5.43 o 
  -4   4   4       19.87       23.49      3.63 o 
  -3   4   4      103.61       92.52      5.46 o 
  -2   4   4      123.03      130.72      7.84 o 
  -1   4   4      147.89      143.69      5.88 o 
   0   4   4        3.08        2.84      2.72 o 
   1   4   4       36.16       57.41      5.03 o 
   2   4   4        8.62       15.67      3.30 o 
   3   4   4     1793.46     1680.98     28.98 o 
   4   4   4       25.75       14.25      4.57 o 
   5   4   4     1081.79     1170.80     23.21 o 
   6   4   4       13.71       10.18      4.79 o 
   7   4   4       18.32       17.59      6.85 o 
   8   4   4       28.01       33.66      9.63 o 
   9   4   4       49.70       42.45     10.78 o 
  10   4   4       71.54       55.28     26.49 o 
  11   4   4        7.50       17.80     16.64 o 
 -11   5   4        0.60        1.95     19.48 o 
 -10   5   4        2.31        0.37      9.91 o 
  -9   5   4      255.33      235.93     15.97 o 
  -8   5   4       77.71       69.33     10.01 o 
  -7   5   4      720.20      642.03     21.94 o 
  -6   5   4      219.86      197.22     13.18 o 
  -5   5   4     1458.44     1358.87     37.58 o 
  -4   5   4      184.13      228.79      8.62 o 
  -3   5   4        0.64       -1.12      2.89 o 
  -2   5   4       53.62       59.76      4.40 o 
  -1   5   4     1011.06      622.49     13.25 o 
   0   5   4      446.92      423.70     11.79 o 
   1   5   4        7.99        4.24      2.72 o 
   2   5   4      134.35      135.63      8.34 o 
   3   5   4     1799.96     1744.14     30.32 o 
   4   5   4      196.15      196.33      8.42 o 
   5   5   4      253.24      267.25     10.01 o 
   6   5   4       15.64       26.89      6.45 o 
   7   5   4      269.77      216.96     20.72 o 
   8   5   4       64.93       70.91     11.44 o 
   9   5   4        0.16        1.89      8.37 o 
  10   5   4       39.36       66.84     12.56 o 
  11   5   4        2.27       18.50     23.72 o 
 -11   6   4        2.36      -14.30     19.74 o 
 -10   6   4        0.59       -0.13     14.14 o 
  -9   6   4       59.14       71.43     11.13 o 
  -8   6   4       27.46       14.87      7.85 o 
  -7   6   4      657.45      637.21     21.89 o 
  -6   6   4      578.37      491.02     17.91 o 
  -5   6   4       36.72       41.66      7.42 o 
  -4   6   4     2699.15     2665.32     47.28 o 
  -3   6   4       43.19       45.93      4.62 o 
  -2   6   4      566.13      568.26     14.24 o 
  -1   6   4      164.03      204.54      7.46 o 
   0   6   4       72.31       45.21      4.27 o 
   1   6   4      268.38      269.69      8.91 o 
   2   6   4     1310.21     1113.91     21.26 o 
   3   6   4      196.05      160.18      7.34 o 
   4   6   4      491.64      505.98     13.18 o 
   5   6   4        0.87       -2.04      4.31 o 
   6   6   4       65.97       59.04     10.48 o 
   7   6   4       21.97       11.00      8.45 o 
   8   6   4        3.40        2.41      8.46 o 
   9   6   4        1.92       -3.69      9.57 o 
  10   6   4       14.18       13.66     10.58 o 
  11   6   4        2.76        8.59     24.36 o 
 -11   7   4       15.16       20.57     24.62 o 
 -10   7   4        0.80        0.79     22.14 o 
  -9   7   4        0.22       -5.36     13.43 o 
  -8   7   4       81.46       84.72     10.72 o 
  -7   7   4      226.95      203.31     19.79 o 
  -6   7   4        0.19       -4.35      6.54 o 
  -5   7   4       57.30       36.45      8.37 o 
  -4   7   4      582.80      575.80     15.58 o 
  -3   7   4       54.56       63.66      5.55 o 
  -2   7   4        6.90       14.72      3.81 o 
  -1   7   4        5.03        4.05      3.26 o 
   0   7   4      765.10      723.31     19.15 o 
   1   7   4      716.98      699.92     16.97 o 
   2   7   4      625.66      553.79     13.52 o 
   3   7   4      112.66      122.32      7.40 o 
   4   7   4      232.74      233.02     10.98 o 
   5   7   4        1.96        4.83      7.27 o 
   6   7   4      142.12      153.24     13.69 o 
   7   7   4       16.10       28.83      9.71 o 
   8   7   4        0.46       -7.86      7.86 o 
   9   7   4        6.00       -0.69     10.82 o 
  10   7   4       80.46       40.69     26.94 o 
 -10   8   4       52.25       65.00     28.41 o 
  -9   8   4        2.63       -4.86     12.82 o 
  -8   8   4       26.80       34.36     14.71 o 
  -7   8   4      184.91      178.13     13.01 o 
  -6   8   4      201.66      230.04     13.51 o 
  -5   8   4       95.22      112.17     10.40 o 
  -4   8   4      762.78      741.93     21.07 o 
  -3   8   4        1.11       -2.91      3.57 o 
  -2   8   4      287.43      336.34     10.48 o 
  -1   8   4       18.74       19.05      4.55 o 
   0   8   4      165.33      133.38      7.57 o 
   1   8   4       13.15       17.66      5.68 o 
   2   8   4       80.19      113.49      9.60 o 
   3   8   4        9.82        2.56      4.84 o 
   4   8   4      111.00      103.01     11.04 o 
   5   8   4       11.05        5.89      8.42 o 
   6   8   4        0.26       -2.14      8.39 o 
   7   8   4       14.38       23.32      9.59 o 
   8   8   4        4.42       13.45      9.88 o 
   9   8   4       10.21       36.26     13.15 o 
  10   8   4        3.58        0.95     10.89 o 
 -10   9   4       25.23        7.92     21.92 o 
  -9   9   4        3.03      -11.78     13.31 o 
  -8   9   4        0.43       14.17     14.06 o 
  -7   9   4        3.02       -7.41      7.41 o 
  -6   9   4      215.81      187.34     12.49 o 
  -5   9   4       12.31       23.25      6.79 o 
  -4   9   4        8.04       11.07      5.90 o 
  -3   9   4     1486.11     1465.57     28.20 o 
  -2   9   4      162.95      163.70      8.09 o 
  -1   9   4      173.10      128.77      7.29 o 
   0   9   4       82.89       78.81      6.19 o 
   1   9   4      304.08      285.04     10.34 o 
   2   9   4       10.18       11.57      5.51 o 
   3   9   4      681.17      680.12     22.44 o 
   4   9   4       70.66      109.41     11.86 o 
   5   9   4      393.53      359.19     19.39 o 
   6   9   4       11.02       17.03      9.00 o 
   7   9   4        0.01        7.05      9.47 o 
   8   9   4       25.23       25.03     10.46 o 
   9   9   4       15.09        1.17     11.98 o 
  10   9   4        0.01      -25.11     25.11 o 
  -9  10   4        3.63       77.61     29.91 o 
  -8  10   4       17.60       30.86     15.37 o 
  -7  10   4       21.36       14.42     32.46 o 
  -6  10   4      103.69       94.46     10.01 o 
  -5  10   4        2.51        2.99      6.08 o 
  -4  10   4      167.56      189.93     11.37 o 
  -3  10   4       20.18       30.73      5.96 o 
  -2  10   4      341.72      311.25     14.89 o 
  -1  10   4      137.94      119.66      8.53 o 
   0  10   4       20.75       24.48      5.32 o 
   1  10   4        8.61       12.82      5.09 o 
   2  10   4      178.07      165.53     11.84 o 
   3  10   4        8.97       -0.99     10.12 o 
   4  10   4      207.97      182.34     14.64 o 
   5  10   4        2.19       10.88      8.10 o 
   6  10   4       86.96      106.64     13.95 o 
   7  10   4       37.81       39.69     11.54 o 
   8  10   4        0.01        6.23     13.67 o 
   9  10   4       14.59       34.53     27.02 o 
  -9  11   4       11.96       -0.86     23.79 o 
  -8  11   4        4.41      -19.07     19.07 o 
  -7  11   4        0.07      -15.29     15.29 o 
  -6  11   4       17.16       56.09     15.21 o 
  -5  11   4       32.64       44.92      7.97 o 
  -4  11   4       11.60        9.43      8.65 o 
  -3  11   4      404.31      488.81     15.43 o 
  -2  11   4      250.89      290.17     11.86 o 
  -1  11   4     1068.93     1068.38     23.15 o 
   0  11   4      263.28      292.59     19.14 o 
   1  11   4      104.99      114.95     12.62 o 
   2  11   4       19.05       18.08      7.13 o 
   3  11   4       36.44       27.24      9.31 o 
   4  11   4        0.06        2.50      7.91 o 
   5  11   4       97.64      113.37     13.19 o 
   6  11   4        6.90        3.55      9.50 o 
   7  11   4       91.39      120.47     18.35 o 
   8  11   4       42.46       81.19     22.36 o 
   9  11   4        4.10      -12.76     30.96 o 
  -8  12   4        0.17      -13.77     22.22 o 
  -7  12   4        1.51       -3.71     22.76 o 
  -6  12   4       12.20       22.61     14.12 o 
  -5  12   4        4.30        1.08      7.83 o 
  -4  12   4      114.29      150.39     10.99 o 
  -3  12   4       38.88       36.97      7.10 o 
  -2  12   4       58.07       37.46      5.93 o 
  -1  12   4        0.37       -3.74      4.70 o 
   0  12   4      230.31      250.66     14.39 o 
   1  12   4       12.07       12.87      6.90 o 
   2  12   4       31.48       41.37      8.64 o 
   3  12   4        0.00       -0.25      7.18 o 
   4  12   4       23.36       25.05     10.19 o 
   5  12   4        1.39       -4.05      8.53 o 
   6  12   4       27.62       50.61     11.80 o 
   7  12   4        0.01        6.63     16.98 o 
   8  12   4        0.13       -4.78     17.91 o 
  -8  13   4        0.93       32.76     28.04 o 
  -7  13   4        4.39       20.23     24.73 o 
  -6  13   4        6.03        8.65     14.00 o 
  -5  13   4       19.16       14.63     14.39 o 
  -4  13   4       13.91       20.91      8.58 o 
  -3  13   4       82.11       94.98     12.58 o 
  -2  13   4       20.25       25.58      5.52 o 
  -1  13   4       62.60       54.74      8.78 o 
   0  13   4        0.00       -3.34      5.62 o 
   1  13   4        5.04        6.26      6.71 o 
   2  13   4       21.33       16.12      8.00 o 
   3  13   4       14.39       23.35      8.65 o 
   4  13   4        2.15       -6.60      8.04 o 
   5  13   4        6.88       12.21      9.52 o 
   6  13   4        4.41       12.96     16.36 o 
   7  13   4       11.60       -0.89     16.88 o 
  -7  14   4        8.09       -6.72     21.21 o 
  -6  14   4       23.23       33.70     22.52 o 
  -5  14   4        0.17       -7.83     12.86 o 
  -4  14   4       24.09       32.76     14.30 o 
  -3  14   4       23.50       18.04      8.31 o 
  -2  14   4       56.37       63.70      9.40 o 
  -1  14   4        1.86        2.31      5.71 o 
   0  14   4       74.47       71.87     13.69 o 
   1  14   4       10.04        4.90      6.99 o 
   2  14   4      107.58      157.67     20.38 o 
   3  14   4       15.45       15.87      8.96 o 
   4  14   4       40.36       32.71     11.45 o 
   5  14   4        2.36        6.07     15.46 o 
   6  14   4       36.92       39.38     34.34 o 
  -6  15   4        5.88       67.56     27.81 o 
  -5  15   4        0.00      -10.41     13.72 o 
  -4  15   4        0.01        2.67     13.60 o 
  -2  15   4       41.09       65.20     11.07 o 
  -1  15   4        8.90       10.13      6.48 o 
   0  15   4        1.27       -5.79      6.12 o 
   1  15   4       17.43        6.75      7.87 o 
   2  15   4       11.61        0.39      7.64 o 
   3  15   4        6.63        4.84     10.08 o 
   4  15   4        0.46      -12.31     13.41 o 
   5  15   4       14.27        3.13     16.36 o 
  -2  16   4       10.73       16.48     12.76 o 
  -1  16   4        0.67       -5.30      5.30 o 
   0  16   4       25.86       23.44      9.66 o 
   1  16   4       11.81       21.35      8.75 o 
   2  16   4       37.24       22.33     13.60 o 
   3  16   4        4.84        4.90     14.01 o 
   4  16   4       13.91        5.32     15.77 o 
  -1  17   4       19.40        7.18     19.63 o 
   0  17   4        5.51        5.81      8.45 o 
   1  17   4       30.03       10.66     11.18 o 
   2  17   4        0.24      -16.21     16.21 o 
  -3 -19   5       63.20       27.44     30.17 o 
  -2 -19   5        5.15       -3.23     25.30 o 
  -1 -19   5       24.68       26.20     26.98 o 
   0 -19   5       17.59       -5.40     17.41 o 
   1 -19   5       13.64        1.46     15.43 o 
   2 -19   5        3.38       -1.43      9.98 o 
   3 -19   5        7.15       -5.55      6.72 o 
  -5 -18   5        0.33       14.45     27.70 o 
  -4 -18   5       38.70       14.11     28.30 o 
  -3 -18   5        7.41       -6.94     23.64 o 
  -2 -18   5       44.95       12.42     24.32 o 
  -1 -18   5        1.03       -1.46     21.81 o 
   0 -18   5       40.64       51.18     17.26 o 
   1 -18   5        1.82       -2.09     10.17 o 
   2 -18   5       30.36       76.08     22.07 o 
   3 -18   5        5.39        3.10      7.81 o 
   4 -18   5       36.06       61.25     20.45 o 
   5 -18   5        3.64        6.04     10.06 o 
  -6 -17   5        4.46        6.09     18.84 o 
  -5 -17   5        0.12        7.35     13.92 o 
  -4 -17   5        3.01       -6.71     17.68 o 
  -3 -17   5        3.00       17.12     22.44 o 
  -2 -17   5       12.69        7.11     12.90 o 
  -1 -17   5        5.00        8.12     12.09 o 
   0 -17   5       18.96       -5.21     17.11 o 
   1 -17   5        2.19       -0.36      9.27 o 
   2 -17   5       23.89       14.94     18.88 o 
   3 -17   5        3.64        6.80      8.76 o 
   4 -17   5        0.09        2.49      6.30 o 
   5 -17   5        1.81       -6.62      6.62 o 
   6 -17   5       17.02       13.10     20.53 o 
  -7 -16   5        5.86      -13.55     26.20 o 
  -6 -16   5       52.61       16.61     23.23 o 
  -5 -16   5       52.07       51.35     12.69 o 
  -4 -16   5        8.60       23.63     10.47 o 
  -3 -16   5        0.04        2.69      9.74 o 
  -2 -16   5       25.62       12.79     12.38 o 
  -1 -16   5       10.86       15.57     12.48 o 
   0 -16   5        8.34        4.40     10.62 o 
   1 -16   5       80.13       74.59     38.45 o 
   2 -16   5       26.83       27.31     17.40 o 
   3 -16   5        1.16       -5.19      5.86 o 
   4 -16   5       67.79       81.63     15.71 o 
   5 -16   5        7.94        6.89     10.82 o 
   6 -16   5       43.85       43.71     15.52 o 
   7 -16   5        0.00        8.74     19.82 o 
  -8 -15   5        7.13      -20.30     24.28 o 
  -7 -15   5       41.96       28.81     19.43 o 
  -6 -15   5        0.70       -1.14     10.00 o 
  -5 -15   5       34.04       43.34     11.90 o 
  -4 -15   5       42.90       72.65     23.31 o 
  -3 -15   5       39.72       64.63     11.28 o 
  -2 -15   5        8.87       18.24     12.84 o 
  -1 -15   5       13.78       20.50     21.07 o 
   0 -15   5        0.57        4.26     17.23 o 
   1 -15   5       56.47       39.09     12.49 o 
   2 -15   5       59.46       49.58     16.36 o 
   3 -15   5       22.37        7.12     18.48 o 
   4 -15   5        0.49        5.09      5.61 o 
   5 -15   5       55.60       56.54     10.85 o 
   6 -15   5       24.92        4.72     16.88 o 
   7 -15   5       26.84       63.69     23.94 o 
   8 -15   5       10.36       17.86     22.67 o 
  -8 -14   5       12.14        2.52     11.82 o 
  -7 -14   5       10.36       22.97     11.20 o 
  -6 -14   5       10.87       -1.55     11.28 o 
  -5 -14   5        0.12        6.81      8.94 o 
  -4 -14   5        8.39       12.30      8.95 o 
  -3 -14   5      146.60      163.12     16.64 o 
  -2 -14   5        9.71       21.22      8.54 o 
  -1 -14   5       25.80       21.38     12.70 o 
   0 -14   5        8.63        2.42      9.17 o 
   1 -14   5        6.40       -4.87      8.41 o 
   2 -14   5        8.64       12.52      9.52 o 
   3 -14   5      142.37      174.43     13.79 o 
   4 -14   5       29.47       12.56      5.86 o 
   5 -14   5        0.81       -4.67      4.67 o 
   6 -14   5        0.86       -2.95      6.89 o 
   7 -14   5       43.99       66.80     17.12 o 
   8 -14   5        5.09      -14.45     17.83 o 
  -9 -13   5       23.14       61.06     28.49 o 
  -8 -13   5        0.12        3.21     11.29 o 
  -7 -13   5       88.30       80.61     13.29 o 
  -6 -13   5        3.42       -6.94      7.69 o 
  -5 -13   5       87.93       81.24     17.15 o 
  -4 -13   5        4.55       18.33     14.18 o 
  -3 -13   5       25.35       34.53      9.68 o 
  -2 -13   5      254.46      234.05     15.21 o 
  -1 -13   5      400.82      387.38     21.98 o 
   0 -13   5      292.58      197.92     21.20 o 
   1 -13   5      251.31      215.41     41.17 o 
   2 -13   5       30.93       24.95      6.80 o 
   3 -13   5      206.85      254.83     17.67 o 
   4 -13   5       36.66       42.28     13.13 o 
   5 -13   5        4.12       11.89      8.09 o 
   6 -13   5       65.65       66.89     10.54 o 
   7 -13   5        2.53       -1.32     11.24 o 
   8 -13   5        0.53       11.48     19.67 o 
   9 -13   5        1.39       -3.75     21.81 o 
  -9 -12   5       18.67       33.70     25.15 o 
  -8 -12   5       60.88       61.50     12.50 o 
  -7 -12   5       27.25       13.51      9.14 o 
  -6 -12   5       30.30       14.74      9.65 o 
  -5 -12   5       28.32       41.18     11.20 o 
  -4 -12   5        5.21       -0.46      8.32 o 
  -3 -12   5        0.35        0.22      7.15 o 
  -2 -12   5       50.48       32.75      9.16 o 
  -1 -12   5        0.56        4.53      6.44 o 
   0 -12   5      167.67      158.10     13.27 o 
   1 -12   5       61.12       82.19      8.19 o 
   2 -12   5      156.77      156.85     14.11 o 
   3 -12   5      132.43      102.89     11.42 o 
   4 -12   5      142.13      131.89     13.77 o 
   5 -12   5       82.56      103.39     11.66 o 
   6 -12   5       20.46       23.44      8.25 o 
   7 -12   5        0.02       -8.61      8.61 o 
   8 -12   5       20.92       25.40     13.99 o 
   9 -12   5        0.27        8.86     18.35 o 
 -10 -11   5       13.03      -22.26     22.26 o 
  -9 -11   5        9.24       24.06     24.62 o 
  -8 -11   5        9.36       20.38      9.23 o 
  -7 -11   5       27.34       39.40     10.56 o 
  -6 -11   5      148.06      149.70     15.26 o 
  -5 -11   5       10.42        6.87      8.15 o 
  -4 -11   5      404.02      398.93     20.25 o 
  -3 -11   5      124.61      126.00     12.77 o 
  -2 -11   5       70.27       82.61      9.48 o 
  -1 -11   5      354.58      377.73     15.48 o 
   0 -11   5      250.34      250.14     10.28 o 
   1 -11   5       78.62       89.48      9.89 o 
   2 -11   5      224.01      189.90     11.06 o 
   3 -11   5       20.16       46.12      7.29 o 
   4 -11   5      393.44      363.75     17.90 o 
   5 -11   5       63.27       92.72     10.83 o 
   6 -11   5      128.34      105.88     11.69 o 
   7 -11   5        0.94        4.82      7.11 o 
   8 -11   5       13.50       27.34     12.92 o 
   9 -11   5        0.00       -6.68     18.39 o 
  10 -11   5        2.04        9.53     19.59 o 
 -10 -10   5       63.75       83.09     29.72 o 
  -9 -10   5        0.41        0.06     14.79 o 
  -8 -10   5       77.27       92.25     19.58 o 
  -7 -10   5        0.89        1.20      7.97 o 
  -6 -10   5       37.21       26.71      9.05 o 
  -5 -10   5       44.08       45.76      9.90 o 
  -4 -10   5        6.71        4.86      7.71 o 
  -3 -10   5       57.13       80.15      9.74 o 
  -2 -10   5      982.59     1069.15     37.33 o 
  -1 -10   5        0.50       -0.81      7.77 o 
   0 -10   5      845.45      778.44     16.24 o 
   1 -10   5        0.88        6.01      5.13 o 
   2 -10   5      694.97      725.39     21.14 o 
   3 -10   5       41.65       73.14      7.92 o 
   4 -10   5      254.31      235.07     22.88 o 
   5 -10   5       47.76       56.61      7.93 o 
   6 -10   5      354.02      328.56     17.61 o 
   7 -10   5        2.19       -3.91      4.27 o 
   8 -10   5       88.09      117.42     18.89 o 
   9 -10   5        0.53       10.54     12.75 o 
  10 -10   5       30.10       30.14     21.47 o 
 -10  -9   5        2.46       13.25     21.47 o 
  -9  -9   5       16.93        4.42     14.06 o 
  -8  -9   5      143.08      166.97     21.34 o 
  -7  -9   5        0.04       -1.10      7.21 o 
  -6  -9   5       25.12       27.25      8.36 o 
  -5  -9   5      281.12      268.41     16.53 o 
  -4  -9   5       90.05       88.71     10.12 o 
  -3  -9   5      642.40      621.86     24.02 o 
  -2  -9   5      688.92      690.85     16.63 o 
  -1  -9   5      792.84      875.71     19.73 o 
   0  -9   5        0.58        0.38      2.99 o 
   1  -9   5       13.27       22.65      4.14 o 
   2  -9   5      582.39      657.08     15.27 o 
   3  -9   5        0.83        4.34      4.30 o 
   4  -9   5       21.35        5.46      4.60 o 
   5  -9   5      660.80      710.61     21.72 o 
   6  -9   5      168.60      160.18     19.31 o 
   7  -9   5        2.72        0.91      5.43 o 
   8  -9   5        9.95       12.32     11.13 o 
   9  -9   5       20.81       48.58     14.34 o 
  10  -9   5       14.70       26.05     20.15 o 
 -11  -8   5        0.05      -18.20     18.50 o 
 -10  -8   5        0.92       53.22     24.81 o 
  -9  -8   5        1.01      -11.62     11.62 o 
  -8  -8   5      153.54      175.82     31.24 o 
  -7  -8   5       12.21        9.80      7.18 o 
  -6  -8   5      362.96      336.31     18.57 o 
  -5  -8   5      112.68       83.43     12.32 o 
  -4  -8   5       76.13       88.36     12.22 o 
  -3  -8   5      210.75      209.17     14.98 o 
  -2  -8   5       11.76       11.53      3.34 o 
  -1  -8   5        0.00        3.40      3.05 o 
   0  -8   5     1617.23     1677.80     31.40 o 
   1  -8   5      100.64      110.27      6.00 o 
   2  -8   5       14.76        4.11      3.79 o 
   3  -8   5      318.67      292.78     13.00 o 
   4  -8   5       13.23       15.56      5.04 o 
   5  -8   5       66.85       50.02      6.70 o 
   6  -8   5        1.06       -4.00      4.00 o 
   7  -8   5      112.69      120.01     11.53 o 
   8  -8   5        0.09       -6.72     10.02 o 
   9  -8   5       20.87       32.08     13.60 o 
  10  -8   5        5.09       11.86     18.09 o 
  11  -8   5       19.53       21.05     22.11 o 
 -11  -7   5        2.99       16.66     23.12 o 
 -10  -7   5      128.33      131.54     21.64 o 
  -9  -7   5      187.77      200.27     33.85 o 
  -8  -7   5       25.92        8.67     12.94 o 
  -7  -7   5      234.76      306.03     21.02 o 
  -6  -7   5      126.90      160.64     15.70 o 
  -5  -7   5     1406.57     1442.23     39.60 o 
  -4  -7   5        4.69        1.54      3.58 o 
  -3  -7   5      104.54       91.75      7.94 o 
  -2  -7   5       79.93       79.34      5.00 o 
  -1  -7   5     1066.15     1046.80     30.08 o 
   0  -7   5     1338.94     1404.67     26.58 o 
   1  -7   5        4.40       -1.51      2.65 o 
   2  -7   5      507.90      439.62     14.00 o 
   3  -7   5      764.23      810.30     33.99 o 
   4  -7   5      118.06      126.10      8.65 o 
   5  -7   5      488.80      495.59     16.68 o 
   6  -7   5       80.36       93.37      8.66 o 
   7  -7   5       65.57       67.48      8.32 o 
   8  -7   5        2.67       -0.40      9.75 o 
   9  -7   5        9.16       13.00     11.13 o 
  10  -7   5       27.00       17.08     13.20 o 
  11  -7   5       20.31       -5.44     17.98 o 
 -11  -6   5       27.31       63.05     25.60 o 
 -10  -6   5        0.01       26.01     22.14 o 
  -9  -6   5       84.37      112.81     21.58 o 
  -8  -6   5       57.95       76.33     16.21 o 
  -7  -6   5        8.46        3.62     11.57 o 
  -6  -6   5       10.14        2.91      5.90 o 
  -5  -6   5      157.77      180.67     13.24 o 
  -4  -6   5       33.81       45.93      5.04 o 
  -3  -6   5       97.08      107.07      7.84 o 
  -2  -6   5      699.95      777.38     16.98 o 
  -1  -6   5        0.87        1.80      2.58 o 
   0  -6   5      779.25      721.51     17.64 o 
   1  -6   5      147.48      153.17      7.58 o 
   2  -6   5       64.42       42.73      5.03 o 
   3  -6   5       56.73       55.86      7.32 o 
   4  -6   5        7.53        4.95      4.07 o 
   5  -6   5      117.95      109.74      8.06 o 
   6  -6   5      383.46      325.75     14.36 o 
   7  -6   5       50.60       56.27     10.27 o 
   8  -6   5       81.49       64.91      8.78 o 
   9  -6   5       18.50       13.89     11.24 o 
  10  -6   5       67.69       64.90     30.61 o 
  11  -6   5        2.56       -2.40     17.30 o 
 -11  -5   5       26.31       10.77     22.74 o 
 -10  -5   5       10.92       19.40     14.59 o 
  -9  -5   5       62.43       48.26     15.16 o 
  -8  -5   5        0.00       -0.58     11.20 o 
  -7  -5   5     1494.40     1407.90     72.40 o 
  -6  -5   5       59.33       34.01      7.03 o 
  -5  -5   5       18.62       22.22      6.85 o 
  -4  -5   5      562.65      547.05     27.58 o 
  -3  -5   5      187.76      177.86     11.96 o 
  -2  -5   5       73.16       41.34      3.87 o 
  -1  -5   5       22.16       18.71      3.21 o 
   0  -5   5      980.34     1090.29     23.77 o 
   1  -5   5     2055.35     2152.55     37.31 o 
   2  -5   5       95.00       59.26      5.11 o 
   3  -5   5      986.18     1189.44     31.49 o 
   4  -5   5     1051.92     1084.26     26.09 o 
   5  -5   5     1849.37     1707.82     32.72 o 
   6  -5   5      106.68      105.14      9.63 o 
   7  -5   5       51.91       46.65      7.62 o 
   8  -5   5      115.86      131.97     11.34 o 
   9  -5   5        0.03        6.52     10.05 o 
  10  -5   5       29.90        9.78     11.42 o 
  11  -5   5        0.16      -14.64     14.64 o 
 -11  -4   5        1.06        9.67     14.44 o 
 -10  -4   5        0.16        9.57     28.02 o 
  -9  -4   5      103.94       92.95     17.60 o 
  -8  -4   5      791.58      841.27     38.20 o 
  -7  -4   5       98.23       76.32     10.57 o 
  -6  -4   5       19.88       14.24      5.01 o 
  -5  -4   5      433.42      448.05     12.61 o 
  -4  -4   5     1581.04     1387.21     27.59 o 
  -3  -4   5      128.10      114.51      6.38 o 
  -2  -4   5      119.96      120.35      5.98 o 
  -1  -4   5       68.05       75.83      4.73 o 
   0  -4   5     5330.74     5226.25     96.53 o 
   1  -4   5     1107.52     1157.15     21.58 o 
   2  -4   5      361.43      301.14      7.96 o 
   3  -4   5       61.63       62.20      3.10 o 
   4  -4   5     1773.01     1930.93     35.25 o 
   5  -4   5      517.85      480.86     16.59 o 
   6  -4   5      237.29      230.87     11.79 o 
   7  -4   5       38.74       47.79     11.65 o 
   8  -4   5      671.56      701.64     25.23 o 
   9  -4   5        1.61       17.85      9.94 o 
  10  -4   5        9.17       22.49     11.93 o 
  11  -4   5       37.59       41.72     14.39 o 
 -12  -3   5        4.03        4.05     22.48 o 
 -11  -3   5        3.48       -6.14     18.17 o 
 -10  -3   5       11.44       16.40     13.44 o 
  -9  -3   5       97.86       70.87     16.23 o 
  -8  -3   5      185.63      185.74     21.56 o 
  -7  -3   5       53.04       48.20      9.09 o 
  -6  -3   5      147.95      183.77      8.71 o 
  -5  -3   5       36.62       14.91      4.03 o 
  -4  -3   5      252.71      205.55      8.74 o 
  -3  -3   5      379.54      493.50     13.21 o 
  -2  -3   5       99.62      124.16      5.87 o 
  -1  -3   5       31.52       28.53      5.10 o 
   0  -3   5      165.38      167.61      8.25 o 
   1  -3   5     1452.63     1409.23     25.24 o 
   2  -3   5       75.05       84.89      4.81 o 
   3  -3   5       46.04       42.39      4.90 o 
   4  -3   5      237.93      243.35      8.23 o 
   5  -3   5      123.08       92.76      6.50 o 
   6  -3   5      704.67      763.44     16.75 o 
   7  -3   5        1.69       -2.25      7.06 o 
   8  -3   5      333.82      332.49     17.05 o 
   9  -3   5       13.91       21.54     10.76 o 
  10  -3   5        1.29        6.23     10.42 o 
  11  -3   5        3.23      -10.35     11.37 o 
 -12  -2   5        1.37      -20.94     20.94 o 
 -11  -2   5        0.03       34.39     15.32 o 
 -10  -2   5      285.89      260.08     25.08 o 
  -9  -2   5       16.51        9.04      7.75 o 
  -8  -2   5      127.29      131.34     11.50 o 
  -7  -2   5        0.11       -4.20      5.70 o 
  -6  -2   5      181.93      147.49      7.58 o 
  -5  -2   5      244.99      251.58      8.84 o 
  -4  -2   5      443.81      373.59     11.49 o 
  -3  -2   5      908.80      881.06     17.65 o 
  -2  -2   5    11706.89    11905.68    203.95 o 
  -1  -2   5        0.38        0.40      1.84 o 
   0  -2   5        2.74        2.78      2.06 o 
   1  -2   5      172.42      196.16      5.76 o 
   2  -2   5     1833.53     1957.15     34.10 o 
   3  -2   5      102.03      116.40     13.17 o 
   4  -2   5       34.88       32.84      4.41 o 
   5  -2   5       19.02       29.79      4.47 o 
   6  -2   5      308.77      319.55     10.40 o 
   7  -2   5      756.54      667.36     27.06 o 
   8  -2   5       13.30       27.08      7.47 o 
   9  -2   5       43.30       52.84      9.12 o 
  10  -2   5       39.44       51.21     13.34 o 
  11  -2   5       67.75       68.97     15.90 o 
 -12  -1   5       10.26       15.28     20.57 o 
 -11  -1   5        1.03        5.91     13.83 o 
 -10  -1   5       34.94       51.46     12.26 o 
  -9  -1   5       81.34      101.04     13.07 o 
  -8  -1   5      120.15      126.69     12.42 o 
  -7  -1   5       63.48       73.42     10.95 o 
  -6  -1   5       11.67       16.39      5.93 o 
  -5  -1   5       14.17        8.92      4.43 o 
  -4  -1   5       79.22       82.35      4.81 o 
  -3  -1   5     6634.15     6804.60    106.25 o 
  -2  -1   5      153.77      146.78      5.33 o 
  -1  -1   5      484.02      470.46     13.13 o 
   0  -1   5      522.64      513.39     33.20 o 
   1  -1   5      156.82      171.94      6.48 o 
   2  -1   5       76.13       81.17      4.42 o 
   3  -1   5     1448.43     1492.03     27.87 o 
   4  -1   5        5.39        0.73      2.88 o 
   5  -1   5      231.45      244.69     11.26 o 
   6  -1   5       49.70       62.11      6.21 o 
   7  -1   5        1.16        1.37      4.90 o 
   8  -1   5       27.05       26.54      6.21 o 
   9  -1   5       19.94       19.47      7.65 o 
  10  -1   5        0.45       -8.89      8.89 o 
  11  -1   5       36.87       39.83     13.02 o 
 -12   0   5       48.94       75.10     27.25 o 
 -11   0   5       11.58       26.42     11.85 o 
 -10   0   5        0.44        1.31      9.27 o 
  -9   0   5       55.29       44.74      9.46 o 
  -8   0   5      382.68      416.40     18.24 o 
  -7   0   5       50.34       69.43     10.40 o 
  -6   0   5      129.84      111.60      9.34 o 
  -5   0   5       63.64       60.47      6.89 o 
  -4   0   5       61.00       62.07      6.19 o 
  -3   0   5        3.01        5.73      2.43 o 
  -2   0   5     9703.80     9453.44    144.99 o 
  -1   0   5        0.35        2.02      1.83 o 
   0   0   5     1733.79     1681.70     32.21 o 
   1   0   5     1192.48     1210.36     22.57 o 
   2   0   5    13889.45    13116.44    207.61 o 
   3   0   5      114.96      107.62      5.06 o 
   4   0   5       15.74       40.95      4.66 o 
   5   0   5        7.25        7.67      3.84 o 
   6   0   5      245.40      283.01     12.27 o 
   7   0   5       16.96       23.14      5.66 o 
   8   0   5      131.67      142.87      9.45 o 
   9   0   5      121.92      108.92      9.08 o 
  10   0   5       60.88       90.39     21.36 o 
  11   0   5       19.08       23.57     17.53 o 
 -12   1   5        0.49        5.40     20.42 o 
 -11   1   5       31.06       25.87     10.66 o 
 -10   1   5        0.85        0.07      7.78 o 
  -9   1   5       49.95       45.81      9.46 o 
  -8   1   5        3.86        3.13      6.90 o 
  -7   1   5      110.42      110.00     10.36 o 
  -6   1   5        0.00       -1.39      5.05 o 
  -5   1   5     1781.88     1668.44     36.57 o 
  -4   1   5      103.75      113.29      7.67 o 
  -3   1   5     6732.05     7105.54    101.57 o 
  -2   1   5       64.94       76.42      5.79 o 
  -1   1   5     1735.27     1750.98     30.03 o 
   0   1   5       83.05       65.44      3.73 o 
   1   1   5     1376.50     1408.97     23.25 o 
   2   1   5     1003.49     1102.90     19.38 o 
   3   1   5     1452.59     1352.12     23.60 o 
   4   1   5       96.22       79.15      5.47 o 
   5   1   5      454.49      466.27     12.49 o 
   6   1   5       67.73       62.76      7.02 o 
   7   1   5      430.15      400.83     13.16 o 
   8   1   5       31.98       25.19      6.33 o 
   9   1   5        7.05        2.77      5.89 o 
  10   1   5       31.81       43.80     16.78 o 
 -12   2   5       16.31       18.73     22.18 o 
 -11   2   5       55.82       43.38     13.66 o 
 -10   2   5       21.51       45.18     10.47 o 
  -9   2   5       62.55       50.68      9.74 o 
  -8   2   5       41.58       67.29      9.91 o 
  -7   2   5       55.28       63.50      8.99 o 
  -6   2   5        1.64        1.84      5.26 o 
  -5   2   5       52.16       58.78      7.07 o 
  -4   2   5     1862.23     1628.11     34.84 o 
  -3   2   5     1076.82     1091.23     21.38 o 
  -2   2   5       91.94      117.83      5.47 o 
  -1   2   5      137.12      135.03      5.43 o 
   0   2   5     7849.50     8261.91    119.36 o 
   1   2   5      666.85      819.28     15.34 o 
   2   2   5      885.73      899.30     16.80 o 
   3   2   5       59.14       32.96      3.88 o 
   4   2   5      366.59      377.63     10.53 o 
   5   2   5       63.72       49.63      5.66 o 
   6   2   5        1.44       -4.18      4.18 o 
   7   2   5        0.39       -4.94      4.96 o 
   8   2   5      459.44      531.65     16.03 o 
   9   2   5        0.38        2.81      7.14 o 
  10   2   5       12.84       23.47     13.39 o 
 -11   3   5       12.17        4.46      9.26 o 
 -10   3   5       23.65       28.72      9.58 o 
  -9   3   5       69.94       62.92     10.25 o 
  -8   3   5      198.14      164.61     20.26 o 
  -7   3   5      620.16      589.83     36.14 o 
  -6   3   5       77.79       73.66      8.59 o 
  -5   3   5      106.95      103.01      9.31 o 
  -4   3   5     1064.96      956.16     19.93 o 
  -3   3   5     1532.53     1602.47     29.61 o 
  -2   3   5       89.72       95.51      5.22 o 
  -1   3   5      195.69      185.05      9.40 o 
   0   3   5       29.85       37.21      4.66 o 
   1   3   5        1.88        1.43      2.54 o 
   2   3   5        8.17        4.11      2.97 o 
   3   3   5      156.26      132.28      9.03 o 
   4   3   5      519.28      596.55     14.14 o 
   5   3   5     1112.28     1067.26     21.84 o 
   6   3   5      213.35      215.35      9.82 o 
   7   3   5       15.56       25.35      5.60 o 
   8   3   5        5.50        6.93      7.87 o 
   9   3   5        1.68      -10.80     10.80 o 
  10   3   5       13.20       10.21      9.78 o 
  11   3   5       30.70      -19.70     19.70 o 
 -11   4   5        7.59       -3.62     10.62 o 
 -10   4   5       30.71       42.56     10.20 o 
  -9   4   5        8.40        9.39      9.45 o 
  -8   4   5      234.47      243.46     15.17 o 
  -7   4   5       44.82       39.63      8.39 o 
  -6   4   5     1512.07     1407.18     34.46 o 
  -5   4   5        2.01        4.03      6.19 o 
  -4   4   5       22.15       10.34      3.39 o 
  -3   4   5       11.21       15.21      3.61 o 
  -2   4   5     1305.61     1420.44     39.13 o 
  -1   4   5       14.05       14.80      3.37 o 
   0   4   5      102.18      167.23      6.79 o 
   1   4   5      261.33      326.95      8.95 o 
   2   4   5      226.39      238.28      7.86 o 
   3   4   5      145.17      124.08      6.38 o 
   4   4   5       38.16       35.27      4.86 o 
   5   4   5       22.41       19.54      4.98 o 
   6   4   5      518.47      543.04     15.01 o 
   7   4   5        9.96       17.29      6.64 o 
   8   4   5       86.96      103.16     18.56 o 
   9   4   5        0.64       -2.31      8.40 o 
  10   4   5        0.35        1.50      9.07 o 
  11   4   5       22.03        1.38     26.76 o 
 -11   5   5        2.84        8.33     20.98 o 
 -10   5   5       40.49       61.10     11.13 o 
  -9   5   5      118.40      122.95     13.50 o 
  -8   5   5       89.24       91.11     11.14 o 
  -7   5   5        1.94       10.96      7.53 o 
  -6   5   5       89.74       99.86     11.73 o 
  -5   5   5       99.86      101.85     11.65 o 
  -4   5   5      200.46      178.78      8.13 o 
  -3   5   5     1379.50     1404.29     27.51 o 
  -2   5   5        3.32        9.36      3.10 o 
  -1   5   5      511.85      489.74     12.52 o 
   0   5   5        2.00        0.14      2.66 o 
   1   5   5       50.64      110.43      5.71 o 
   2   5   5      160.35      148.00      6.73 o 
   3   5   5      370.41      340.17     10.16 o 
   4   5   5       36.10       41.08      6.02 o 
   5   5   5      594.70      522.29     14.26 o 
   6   5   5      110.88       87.10      8.69 o 
   7   5   5       14.88        7.75     10.18 o 
   8   5   5       51.14       76.13     12.01 o 
   9   5   5       21.45       32.61     12.30 o 
  10   5   5        2.71       -1.08     10.30 o 
  11   5   5        3.39       -4.45     17.14 o 
 -11   6   5        0.73       25.11     23.79 o 
 -10   6   5       23.07        5.44     24.00 o 
  -9   6   5        1.00        3.00      7.33 o 
  -8   6   5      160.20      176.97     13.75 o 
  -7   6   5        1.17        2.53      6.88 o 
  -6   6   5      177.46      174.31     12.51 o 
  -5   6   5       40.05       40.08      7.12 o 
  -4   6   5        2.96        3.76      3.95 o 
  -3   6   5      245.10      280.18      9.41 o 
  -2   6   5       79.73       68.56      6.52 o 
  -1   6   5      127.70      160.32      7.06 o 
   0   6   5     1392.97     1219.40     25.01 o 
   1   6   5       81.35       99.11      7.01 o 
   2   6   5      136.23      135.88      6.98 o 
   3   6   5       99.22      130.78      7.00 o 
   4   6   5       53.71       37.06      5.20 o 
   5   6   5       47.97       49.76      7.40 o 
   6   6   5       38.70       45.96     10.22 o 
   7   6   5        0.20        3.51      8.02 o 
   8   6   5       39.55       17.14     10.18 o 
   9   6   5       44.46       26.69     15.15 o 
  10   6   5        3.93        2.76     10.36 o 
  11   6   5       21.87      -26.76     26.76 o 
 -10   7   5        2.77       -4.84     22.22 o 
  -9   7   5       52.06       37.46     12.01 o 
  -8   7   5       51.39       60.37     13.67 o 
  -7   7   5        5.81       -2.57      8.31 o 
  -6   7   5       26.82       24.22      8.07 o 
  -5   7   5      615.34      520.73     23.45 o 
  -4   7   5       36.29       36.89      6.36 o 
  -3   7   5      555.15      689.49     18.76 o 
  -2   7   5       23.14       18.08      4.48 o 
  -1   7   5      285.16      269.09      9.30 o 
   0   7   5       38.55       27.66      4.55 o 
   1   7   5       13.60       15.99      3.84 o 
   2   7   5      110.39      102.88      6.41 o 
   3   7   5      755.87      666.24     15.97 o 
   4   7   5        0.14        3.63      5.66 o 
   5   7   5      279.42      243.45     15.18 o 
   6   7   5       79.20       85.40     11.71 o 
   7   7   5       32.69       37.68     10.84 o 
   8   7   5        0.09        3.74     13.11 o 
   9   7   5        1.06       -9.46     10.43 o 
  10   7   5        2.60       24.11     13.81 o 
 -10   8   5        0.96      -11.78     21.99 o 
  -9   8   5        1.84        8.45     14.22 o 
  -8   8   5        2.02       10.10      9.96 o 
  -7   8   5        0.10       -1.23      6.25 o 
  -6   8   5      169.92      174.54     14.43 o 
  -5   8   5      141.76      135.80     10.56 o 
  -4   8   5       34.62       41.98      7.10 o 
  -3   8   5       62.08       59.53      5.96 o 
  -2   8   5      126.16      122.23      7.19 o 
  -1   8   5       50.71       55.36      5.47 o 
   0   8   5      192.42      142.38      9.51 o 
   1   8   5        0.21       -3.15      3.54 o 
   2   8   5      148.49      134.35      7.86 o 
   3   8   5       30.90       26.24      5.92 o 
   4   8   5      785.08      831.11     39.76 o 
   5   8   5        9.32       14.02      8.40 o 
   6   8   5       83.26       63.94     11.30 o 
   7   8   5       24.56       13.89      9.95 o 
   8   8   5       11.09       -5.26      9.26 o 
   9   8   5       23.01       21.44     20.06 o 
  10   8   5       21.83       -5.17     17.97 o 
 -10   9   5        1.23      -21.88     21.88 o 
  -9   9   5       24.06       43.12     26.08 o 
  -8   9   5        0.78        2.11     13.34 o 
  -7   9   5       63.45       75.58     10.33 o 
  -6   9   5       73.39       74.91      9.47 o 
  -5   9   5      640.97      610.75     20.61 o 
  -4   9   5       75.67       84.84      9.85 o 
  -3   9   5      874.84      868.81     19.98 o 
  -2   9   5       15.63       20.44      4.93 o 
  -1   9   5      471.24      495.68     14.99 o 
   0   9   5        8.14        9.62      4.58 o 
   1   9   5     1285.30     1278.22     25.51 o 
   2   9   5      289.90      338.67     13.21 o 
   3   9   5        8.68       13.75      7.64 o 
   4   9   5       31.34       57.02     10.07 o 
   5   9   5       44.16       96.20     11.76 o 
   6   9   5       44.42       50.68     10.97 o 
   7   9   5       17.06       15.78     10.20 o 
   8   9   5       12.34       20.52     10.61 o 
   9   9   5        0.18       -8.13     26.98 o 
  -9  10   5       13.96       14.26     25.03 o 
  -8  10   5        4.88       12.24     14.54 o 
  -7  10   5       38.39       51.43     11.29 o 
  -6  10   5       19.57       49.82      8.75 o 
  -5  10   5        0.00       -2.21      5.93 o 
  -4  10   5        6.77       14.21      6.03 o 
  -3  10   5        2.66       -3.97      4.29 o 
  -2  10   5      405.09      429.49     14.03 o 
  -1  10   5        4.35        3.46      4.88 o 
   0  10   5     1276.12     1145.37     35.38 o 
   1  10   5       85.61       63.30      6.85 o 
   2  10   5      649.51      735.00     25.80 o 
   3  10   5       16.51       12.28      7.63 o 
   4  10   5       38.62       46.07      9.75 o 
   5  10   5        9.82        6.75      7.97 o 
   6  10   5       56.08       57.31     13.61 o 
   7  10   5        0.05        6.55      9.42 o 
   8  10   5       10.90      -15.54     15.54 o 
   9  10   5        7.96        1.85     18.50 o 
  -9  11   5        7.57       33.63     28.52 o 
  -8  11   5        0.38      -10.25     20.75 o 
  -7  11   5        2.92       -3.16     13.94 o 
  -6  11   5        2.98       11.46      9.00 o 
  -5  11   5      123.67      130.71     11.20 o 
  -4  11   5        2.89        5.59      5.79 o 
  -3  11   5       60.31       53.48      7.72 o 
  -2  11   5       16.24       14.51      5.43 o 
  -1  11   5       17.52       13.29      5.51 o 
   0  11   5      135.35      131.77     14.13 o 
   1  11   5      339.83      341.02     20.62 o 
   2  11   5        3.69        8.01      6.87 o 
   3  11   5       15.14       17.84      8.19 o 
   4  11   5        0.72       -5.27      7.49 o 
   5  11   5        0.07       19.19      8.75 o 
   6  11   5        9.47        2.49      9.21 o 
   7  11   5        0.04        8.29     15.66 o 
   8  11   5       10.49        9.60     22.80 o 
  -8  12   5       23.15       44.02     26.91 o 
  -7  12   5        0.48       -3.64     19.52 o 
  -6  12   5       21.99       21.14     14.52 o 
  -5  12   5        0.79       -4.01      6.16 o 
  -4  12   5      114.83      153.90     15.69 o 
  -3  12   5       26.45       17.94      6.82 o 
  -2  12   5      568.75      624.78     18.45 o 
  -1  12   5       45.68       38.69      8.50 o 
   0  12   5       67.77       71.48     15.15 o 
   1  12   5        1.30       -5.58      5.58 o 
   2  12   5       39.82       33.02      8.64 o 
   3  12   5        5.75       -6.75      6.75 o 
   4  12   5       38.99       53.29     13.80 o 
   5  12   5        1.45       17.34      9.27 o 
   6  12   5       60.23       67.51     18.93 o 
   7  12   5       20.22       10.24     16.76 o 
   8  12   5        0.31       -2.40     29.95 o 
  -7  13   5        6.99       34.87     26.20 o 
  -6  13   5        7.92       14.23     15.04 o 
  -5  13   5        0.15       20.63     14.56 o 
  -4  13   5       18.54       26.89      7.86 o 
  -3  13   5       32.87       37.80      7.89 o 
  -2  13   5        0.66        1.17      4.77 o 
  -1  13   5      109.74      127.12     11.66 o 
   0  13   5        2.72       -3.19      5.76 o 
   1  13   5      138.91      161.38     13.20 o 
   2  13   5        2.24       12.08      7.85 o 
   3  13   5       17.41        8.80      8.25 o 
   4  13   5        2.42        4.56      8.89 o 
   5  13   5       58.73       46.78     29.97 o 
   6  13   5        0.02       -9.43     14.01 o 
   7  13   5        5.84       11.37     29.57 o 
  -6  14   5        1.84      -20.19     20.19 o 
  -5  14   5       25.33       65.84     18.02 o 
  -4  14   5       20.89       42.05     10.29 o 
  -3  14   5        7.06        4.93      6.53 o 
  -2  14   5       20.24       14.53     13.88 o 
  -1  14   5       44.94       38.87      7.94 o 
   0  14   5        0.71       -2.62      6.06 o 
   1  14   5        4.18       -2.62      6.70 o 
   2  14   5        2.65        0.80      7.85 o 
   3  14   5        0.15       -7.61      7.61 o 
   4  14   5        0.10      -12.38     12.86 o 
   5  14   5        6.38       24.72     16.95 o 
   6  14   5        0.01       12.80     29.72 o 
  -5  15   5       41.57       38.43     24.88 o 
  -4  15   5        1.37        4.95     25.24 o 
  -3  15   5       27.54       45.19     14.90 o 
  -2  15   5        1.35        7.96      8.26 o 
  -1  15   5       70.69       76.81     17.28 o 
   0  15   5        9.54        6.64      7.24 o 
   1  15   5       15.54       24.73      8.41 o 
   2  15   5        3.02        6.44     12.76 o 
   3  15   5       55.26       34.30     27.96 o 
   4  15   5        2.01       -9.98     29.14 o 
   5  15   5       20.26      -26.27     26.27 o 
  -2  16   5       12.72       15.69     13.51 o 
  -1  16   5        2.82        3.23      8.90 o 
   0  16   5        3.79        3.28      8.36 o 
   1  16   5        3.93       -9.97      9.97 o 
   2  16   5       31.37       25.91     19.35 o 
   3  16   5        0.97      -26.35     26.35 o 
  -3 -19   6       29.35       -6.91     24.85 o 
  -2 -19   6        0.93        0.11     23.94 o 
  -1 -19   6       17.90       23.01     25.07 o 
   0 -19   6        0.97        1.84     20.98 o 
   1 -19   6       22.77       -4.80     12.95 o 
   2 -19   6        3.46        2.25     12.01 o 
   3 -19   6       22.32       -7.62      7.62 o 
  -5 -18   6        0.02       -9.76     24.88 o 
  -4 -18   6        3.65       19.29     28.04 o 
  -3 -18   6        0.13       -3.12     21.84 o 
  -2 -18   6       22.57      -19.07     19.07 o 
  -1 -18   6       37.22       -2.44     20.75 o 
   0 -18   6        1.53       -2.21     19.03 o 
   1 -18   6        7.99        1.15     11.48 o 
   2 -18   6        6.59        8.40     15.24 o 
   3 -18   6       28.44       74.61     23.12 o 
   4 -18   6        7.70        0.08      7.58 o 
   5 -18   6        8.41       -5.37      5.37 o 
  -6 -17   6        0.33       42.56     32.54 o 
  -5 -17   6       10.50       -7.77     15.87 o 
  -4 -17   6        0.45        8.84     16.59 o 
  -3 -17   6       33.48       42.70     16.32 o 
  -2 -17   6        1.43       -0.23     11.28 o 
  -1 -17   6       22.01       22.80     13.07 o 
   0 -17   6        4.25        4.69     11.06 o 
   1 -17   6       18.82       -1.31     10.56 o 
   2 -17   6        2.27        1.83      8.47 o 
   3 -17   6       53.39       24.92     23.51 o 
   4 -17   6        1.12        1.13      7.15 o 
   5 -17   6       58.96       32.36     22.24 o 
   6 -17   6        4.59        8.48     18.58 o 
  -7 -16   6        0.40       42.90     32.58 o 
  -6 -16   6        2.78        7.69     22.53 o 
  -5 -16   6       27.57       20.55     11.48 o 
  -4 -16   6        5.82       -4.53      9.56 o 
  -3 -16   6       10.08        7.00     11.92 o 
  -2 -16   6        7.33       17.41     15.33 o 
  -1 -16   6       11.21       28.34     16.49 o 
   0 -16   6       14.93        2.43      9.75 o 
   1 -16   6        8.01       16.28     21.19 o 
   2 -16   6        1.54       12.08      9.46 o 
   3 -16   6        7.60        1.82      8.74 o 
   4 -16   6        4.81       -4.44      6.07 o 
   5 -16   6       32.18       50.61     10.96 o 
   6 -16   6       14.38        5.49      5.66 o 
   7 -16   6       38.10       63.16     24.17 o 
  -8 -15   6        2.14       14.71     27.36 o 
  -7 -15   6       25.31       -4.02     11.65 o 
  -6 -15   6        1.36       -0.06      8.98 o 
  -5 -15   6       14.24       16.57     10.26 o 
  -4 -15   6        6.68        5.37      9.24 o 
  -3 -15   6        2.73        1.49     11.73 o 
  -2 -15   6        3.51        5.01     13.17 o 
  -1 -15   6       38.73       38.35     14.31 o 
   0 -15   6        2.38        4.50     11.60 o 
   1 -15   6       46.46       46.20     15.88 o 
   2 -15   6       21.59       23.84     11.03 o 
   3 -15   6       39.45       18.79     10.81 o 
   4 -15   6       32.30       28.58      7.48 o 
   5 -15   6       26.59       57.47     12.58 o 
   6 -15   6       17.47       13.84      7.26 o 
   7 -15   6        0.61       -3.57     18.09 o 
  -8 -14   6       16.08        5.49     11.67 o 
  -7 -14   6       39.75       40.58     16.05 o 
  -6 -14   6       91.99       82.03     13.07 o 
  -5 -14   6        0.62       -6.80     16.23 o 
  -4 -14   6       56.24       77.65     16.18 o 
  -3 -14   6      146.50      152.09     17.06 o 
  -2 -14   6      132.76      172.24     13.78 o 
  -1 -14   6      213.65      203.18     22.61 o 
   0 -14   6       58.58       65.60     14.69 o 
   1 -14   6        5.12       18.22     10.91 o 
   2 -14   6      216.01      184.46     64.01 o 
   3 -14   6        1.70       -1.53      5.88 o 
   4 -14   6       51.14       44.16      9.82 o 
   5 -14   6       48.32       63.48     10.48 o 
   6 -14   6       38.65       64.25     15.61 o 
   7 -14   6       56.94       75.38     30.98 o 
   8 -14   6       32.24       57.08     25.07 o 
  -9 -13   6        8.82        6.72     25.26 o 
  -8 -13   6       10.06       13.82     16.94 o 
  -7 -13   6        1.24       -4.85      8.58 o 
  -6 -13   6        7.63       18.47      9.44 o 
  -5 -13   6       55.86       54.93     10.99 o 
  -4 -13   6       14.94        3.91      8.34 o 
  -3 -13   6      102.75      140.45     13.08 o 
  -2 -13   6       18.06       19.38      8.31 o 
  -1 -13   6        2.11       -2.30     10.55 o 
   0 -13   6        0.26       -6.41      8.39 o 
   1 -13   6      256.32      255.38     22.39 o 
   2 -13   6      178.47      179.93     16.06 o 
   3 -13   6       10.41        9.16      6.05 o 
   4 -13   6        0.39       -0.42      4.82 o 
   5 -13   6       82.48      109.69     12.06 o 
   6 -13   6       16.13        5.69      4.62 o 
   7 -13   6        0.54       -7.43     10.89 o 
   8 -13   6        4.49       42.64     21.24 o 
   9 -13   6       10.14       27.06     23.08 o 
  -9 -12   6       10.23        1.76     22.03 o 
  -8 -12   6      140.66      162.60     23.52 o 
  -7 -12   6        6.38        7.75      9.01 o 
  -6 -12   6       73.75       73.19     20.39 o 
  -5 -12   6       50.79       35.60      9.88 o 
  -4 -12   6       95.94      142.81     14.54 o 
  -3 -12   6        9.03       17.63      8.43 o 
  -2 -12   6      768.05      825.41     40.77 o 
  -1 -12   6      101.45      116.76     10.96 o 
   0 -12   6      226.52      230.15     21.32 o 
   1 -12   6       77.55       87.21      8.34 o 
   2 -12   6       84.40       81.46      8.63 o 
   3 -12   6        3.00       11.09      5.56 o 
   4 -12   6       13.47       16.25      6.20 o 
   5 -12   6       23.82       16.65      5.84 o 
   6 -12   6       11.72        2.21      4.34 o 
   7 -12   6       38.81        9.01     12.96 o 
   8 -12   6        3.67        6.04     11.96 o 
   9 -12   6        0.94       21.54     21.36 o 
 -10 -11   6       22.75       48.30     26.91 o 
  -9 -11   6      109.71      115.93     30.36 o 
  -8 -11   6        3.54       14.59     12.51 o 
  -7 -11   6       22.62       26.81     10.19 o 
  -6 -11   6        0.19       -7.15      7.15 o 
  -5 -11   6       85.93      127.25     12.64 o 
  -4 -11   6      118.39      112.16     11.84 o 
  -3 -11   6       65.53       78.76     10.34 o 
  -2 -11   6     1000.65      884.75     26.19 o 
  -1 -11   6     1054.23     1118.88     29.06 o 
   0 -11   6        0.03        1.65      3.77 o 
   1 -11   6       99.31       84.25      7.72 o 
   2 -11   6       24.75       19.58      5.67 o 
   3 -11   6      568.21      541.66     18.61 o 
   4 -11   6       98.79       64.91      8.31 o 
   5 -11   6      133.79      141.29     15.89 o 
   6 -11   6       96.21       90.78     11.31 o 
   7 -11   6       87.18       90.16     19.66 o 
   8 -11   6        1.00        9.23     17.53 o 
   9 -11   6       25.93       44.36     22.74 o 
  10 -11   6        0.65        0.75     20.15 o 
 -10 -10   6        0.61       -8.07     21.99 o 
  -9 -10   6        7.09       23.86     15.09 o 
  -8 -10   6        3.02       14.72     14.29 o 
  -7 -10   6       14.32       17.08      8.35 o 
  -6 -10   6      131.79      130.28     12.61 o 
  -5 -10   6      119.23      124.76     13.87 o 
  -4 -10   6       83.58       80.47     10.13 o 
  -3 -10   6       36.96       66.22      9.15 o 
  -2 -10   6       30.00       39.89      7.92 o 
  -1 -10   6       37.95       37.13      5.55 o 
   0 -10   6        1.15        1.23      3.19 o 
   1 -10   6       12.78       15.36      4.76 o 
   2 -10   6       20.60       23.99      5.38 o 
   3 -10   6        4.18       -2.17      4.68 o 
   4 -10   6        1.23        0.27      4.34 o 
   5 -10   6      165.86      227.06     14.63 o 
   6 -10   6       13.83       16.67      5.89 o 
   7 -10   6       58.36       33.81     11.59 o 
   8 -10   6       35.44       24.86     12.59 o 
   9 -10   6       10.16       27.00     17.28 o 
  10 -10   6       16.19       10.40     21.66 o 
 -10  -9   6        0.09       30.51     24.32 o 
  -9  -9   6        6.16       29.71     15.39 o 
  -8  -9   6      122.28      118.28     19.53 o 
  -7  -9   6      196.95      213.08     16.37 o 
  -6  -9   6      288.66      230.94     19.62 o 
  -5  -9   6      186.05      187.35     20.31 o 
  -4  -9   6       37.18       37.27      9.04 o 
  -3  -9   6      120.92      121.83     11.21 o 
  -2  -9   6       43.68       46.10      4.88 o 
  -1  -9   6      203.05      221.82     11.51 o 
   0  -9   6      154.77      165.33      6.94 o 
   1  -9   6      797.13      820.36     22.43 o 
   2  -9   6      209.68      194.67     10.27 o 
   3  -9   6       39.36       43.37      6.34 o 
   4  -9   6      375.76      373.87     14.57 o 
   5  -9   6      152.36      130.90     13.89 o 
   6  -9   6       29.61       26.95      6.01 o 
   7  -9   6        0.83       -1.63      5.35 o 
   8  -9   6       75.09      115.23     17.97 o 
   9  -9   6       24.89       22.01     16.63 o 
  10  -9   6        5.77       -5.70     18.01 o 
 -11  -8   6        8.94       -4.62     22.07 o 
 -10  -8   6       16.30       28.19     23.01 o 
  -9  -8   6       84.50      117.40     29.46 o 
  -8  -8   6       18.96       18.31     13.70 o 
  -7  -8   6        4.76        1.15      6.95 o 
  -6  -8   6      172.04      196.42     20.40 o 
  -5  -8   6       70.11       70.64      9.26 o 
  -4  -8   6     1005.43      950.79     26.35 o 
  -3  -8   6      312.78      360.33     11.13 o 
  -2  -8   6      110.85      101.70      8.00 o 
  -1  -8   6      760.77      774.90     19.91 o 
   0  -8   6      300.29      301.08      9.49 o 
   1  -8   6     1062.60     1009.67     20.93 o 
   2  -8   6      869.36      878.26     32.59 o 
   3  -8   6       57.74       62.61      6.68 o 
   4  -8   6      154.63      148.96      9.67 o 
   5  -8   6       26.10       13.42      5.29 o 
   6  -8   6       85.62       84.03     10.63 o 
   7  -8   6       10.73        8.94      6.32 o 
   8  -8   6        4.93        5.50      8.35 o 
   9  -8   6        0.00       -5.97      9.85 o 
  10  -8   6       42.29       61.29     22.71 o 
  11  -8   6        0.24       32.80     22.07 o 
 -11  -7   6        0.00       30.17     22.41 o 
 -10  -7   6       29.67       56.26     25.22 o 
  -9  -7   6      173.12      186.48     22.66 o 
  -8  -7   6       64.94       65.78     25.07 o 
  -7  -7   6       47.07       43.39      9.22 o 
  -6  -7   6        0.14       -3.43      5.88 o 
  -5  -7   6      233.12      213.62     21.35 o 
  -4  -7   6      410.28      379.06     14.82 o 
  -3  -7   6     2140.28     2178.41     40.48 o 
  -2  -7   6        5.37        5.56      3.15 o 
  -1  -7   6      257.86      244.19      8.37 o 
   0  -7   6       14.12        9.14      2.99 o 
   1  -7   6       79.88      131.77      6.85 o 
   2  -7   6        8.65        3.44      3.56 o 
   3  -7   6     1553.04     1527.19     37.87 o 
   4  -7   6        0.07       -2.22      6.21 o 
   5  -7   6      121.14       95.71      8.20 o 
   6  -7   6      205.45      222.68     12.56 o 
   7  -7   6       44.02       40.77      7.76 o 
   8  -7   6       14.01        0.12      5.76 o 
   9  -7   6        4.30        5.68     10.88 o 
  10  -7   6        3.77        6.27     11.38 o 
  11  -7   6        4.86      -17.75     17.75 o 
 -11  -6   6        6.29      -11.18     20.08 o 
 -10  -6   6      105.58      120.91     20.74 o 
  -9  -6   6        7.67       22.22     14.36 o 
  -8  -6   6      384.32      304.60     24.98 o 
  -7  -6   6       17.02        9.95     11.75 o 
  -6  -6   6     1176.56     1164.82     40.53 o 
  -5  -6   6       14.07        8.98      4.60 o 
  -4  -6   6      152.22      130.59     14.77 o 
  -3  -6   6       38.16       50.79      5.12 o 
  -2  -6   6      217.93      303.54     10.45 o 
  -1  -6   6      390.42      378.11     10.47 o 
   0  -6   6     2240.47     2461.03     48.82 o 
   1  -6   6       81.03       90.76      6.78 o 
   2  -6   6      708.66      664.31     21.49 o 
   3  -6   6        9.39        7.47      3.83 o 
   4  -6   6       51.32       72.92      6.95 o 
   5  -6   6      111.98      121.41     11.93 o 
   6  -6   6      459.21      373.14     15.08 o 
   7  -6   6        6.51        0.83      5.75 o 
   8  -6   6       17.37       12.10      6.96 o 
   9  -6   6       19.17       34.37     12.22 o 
  10  -6   6        5.06       21.40     12.53 o 
  11  -6   6        6.39        7.21     18.13 o 
 -11  -5   6       19.06      -16.06     18.92 o 
 -10  -5   6       27.81       50.23     15.82 o 
  -9  -5   6        1.13       11.00     13.35 o 
  -8  -5   6        0.12      -12.84     12.84 o 
  -7  -5   6       87.66       83.08     17.94 o 
  -6  -5   6       81.32       78.58      7.84 o 
  -5  -5   6     2632.64     2598.50     42.86 o 
  -4  -5   6       10.79        7.57      3.20 o 
  -3  -5   6       15.21        9.05      3.23 o 
  -2  -5   6     1043.31     1086.41     21.92 o 
  -1  -5   6     1295.76     1563.70     29.13 o 
   0  -5   6        0.67        4.21      2.34 o 
   1  -5   6     1090.97     1356.29     25.38 o 
   2  -5   6      406.57      487.16     14.12 o 
   3  -5   6      538.53      536.56     15.69 o 
   4  -5   6      232.70      228.90     13.36 o 
   5  -5   6      221.18      225.03     11.12 o 
   6  -5   6        4.44       -3.67      6.49 o 
   7  -5   6      783.63      767.12     23.66 o 
   8  -5   6      247.54      264.26     16.08 o 
   9  -5   6        2.91       -9.32      9.32 o 
  10  -5   6       11.58       26.79     12.79 o 
  11  -5   6        7.20        1.16     15.73 o 
 -11  -4   6        0.38      -17.19     17.19 o 
 -10  -4   6       34.30       38.63     15.35 o 
  -9  -4   6       46.05       47.14     23.93 o 
  -8  -4   6      875.74      812.05     62.23 o 
  -7  -4   6        5.74        8.99      8.89 o 
  -6  -4   6       24.89       23.15      4.95 o 
  -5  -4   6       97.73       86.66      7.34 o 
  -4  -4   6      153.30      136.65      6.20 o 
  -3  -4   6        9.77       15.66      3.04 o 
  -2  -4   6     1415.02     1495.63     28.08 o 
  -1  -4   6      201.28      207.31      6.87 o 
   0  -4   6      536.48      520.42     11.90 o 
   1  -4   6        1.63        3.83      2.16 o 
   2  -4   6       40.28       49.16      3.49 o 
   3  -4   6       46.82       93.34      5.41 o 
   4  -4   6      502.99      561.45     13.43 o 
   5  -4   6       16.38       24.91      5.21 o 
   6  -4   6       33.33       27.39      6.36 o 
   7  -4   6      335.31      321.50     14.92 o 
   8  -4   6        3.30        9.91      6.79 o 
   9  -4   6       19.21       11.15      7.62 o 
  10  -4   6       39.18       54.93     14.28 o 
  11  -4   6       52.83       56.86     22.07 o 
 -12  -3   6        0.56        2.59     21.39 o 
 -11  -3   6       19.27       29.08     15.71 o 
 -10  -3   6       21.29       49.27     37.94 o 
  -9  -3   6        9.11       14.14     27.51 o 
  -8  -3   6      252.51      231.49     16.08 o 
  -7  -3   6      167.93      167.72     11.69 o 
  -6  -3   6      238.68      204.01     11.54 o 
  -5  -3   6      354.69      380.74     11.38 o 
  -4  -3   6        6.44        3.15      2.96 o 
  -3  -3   6     3080.34     2919.24     48.87 o 
  -2  -3   6       62.27       65.79      4.22 o 
  -1  -3   6     5225.36     5671.24     83.08 o 
   0  -3   6       42.39       35.53      3.25 o 
   1  -3   6     2498.04     2460.77     42.24 o 
   2  -3   6       34.73       48.45      3.42 o 
   3  -3   6      726.30      513.02     12.09 o 
   4  -3   6       26.67       21.61      4.22 o 
   5  -3   6     1793.17     1674.34     32.53 o 
   6  -3   6        2.62        6.30      4.88 o 
   7  -3   6       82.08       78.78      9.20 o 
   8  -3   6       55.18       88.56     12.50 o 
   9  -3   6       34.30       22.00      8.12 o 
  10  -3   6       50.84       72.13     15.71 o 
  11  -3   6        6.82      -10.24     10.24 o 
 -12  -2   6        0.04       12.95     21.51 o 
 -11  -2   6        1.25       32.12     20.89 o 
 -10  -2   6       22.17       32.23     14.74 o 
  -9  -2   6       21.46       24.62      9.46 o 
  -8  -2   6      395.60      415.43     19.28 o 
  -7  -2   6       51.04       53.72      8.53 o 
  -6  -2   6      335.44      313.63     13.98 o 
  -5  -2   6       95.21      109.06      6.11 o 
  -4  -2   6      870.11      787.88     17.15 o 
  -3  -2   6      115.57      121.06      6.21 o 
  -2  -2   6       81.57      119.30      5.26 o 
  -1  -2   6       14.03       11.04      2.29 o 
   0  -2   6     4958.92     4920.97     80.27 o 
   1  -2   6      325.13      339.43      8.66 o 
   2  -2   6      371.60      480.21     11.27 o 
   3  -2   6      183.36      196.24      7.03 o 
   4  -2   6      716.85      701.82     14.25 o 
   5  -2   6     1140.67     1101.42     21.15 o 
   6  -2   6      163.30      142.79      7.75 o 
   7  -2   6      141.77      131.06     10.10 o 
   8  -2   6       19.86       12.91      7.10 o 
   9  -2   6       36.59       30.72      8.32 o 
  10  -2   6        9.81       19.64     10.60 o 
  11  -2   6        1.76       -2.09     10.30 o 
 -12  -1   6        8.79       16.78     23.04 o 
 -11  -1   6       80.73       82.14     19.05 o 
 -10  -1   6        3.75       -5.00     26.63 o 
  -9  -1   6       73.11       70.04     10.47 o 
  -8  -1   6        0.09        3.21      7.12 o 
  -7  -1   6      204.92      232.70     13.44 o 
  -6  -1   6       34.55       21.36      6.18 o 
  -5  -1   6     1388.44     1363.75     26.68 o 
  -4  -1   6       56.55       54.42      4.11 o 
  -3  -1   6     3672.20     3951.69     64.26 o 
  -2  -1   6        5.75       11.55      3.45 o 
  -1  -1   6       46.07       51.98      3.61 o 
   0  -1   6      136.92      117.91      4.94 o 
   1  -1   6      967.30     1027.70     20.08 o 
   2  -1   6        5.88        7.14      2.70 o 
   3  -1   6      193.71      222.57      6.70 o 
   4  -1   6      178.56      167.27      7.37 o 
   5  -1   6       87.30       75.45      7.56 o 
   6  -1   6       11.33       11.73      5.35 o 
   7  -1   6      106.47      115.16      8.16 o 
   8  -1   6      152.99      164.02     12.17 o 
   9  -1   6       40.71       47.15      8.97 o 
  10  -1   6       56.98       75.40     14.68 o 
  11  -1   6        0.68        2.86     10.67 o 
 -12   0   6        3.06        0.75     18.84 o 
 -11   0   6        5.46        7.71     12.19 o 
 -10   0   6      202.38      192.79     16.02 o 
  -9   0   6        4.36       -2.72      7.18 o 
  -8   0   6       12.39       19.80      7.64 o 
  -7   0   6      134.08      132.94     11.13 o 
  -6   0   6      432.03      387.84     15.41 o 
  -5   0   6       92.41       80.35     10.04 o 
  -4   0   6      841.29      775.60     15.98 o 
  -3   0   6      174.38      157.77      8.44 o 
  -2   0   6    11500.28    11366.79    174.17 o 
  -1   0   6        0.38       -1.85      1.85 o 
   0   0   6     6276.90     6310.21     92.13 o 
   1   0   6      170.62      172.37      5.61 o 
   2   0   6     2634.60     2718.79     42.19 o 
   3   0   6       31.64       59.13      4.93 o 
   4   0   6       92.92       71.97      5.45 o 
   5   0   6      156.73      157.55      8.36 o 
   6   0   6      176.93      187.63      9.32 o 
   7   0   6      315.37      340.28     12.38 o 
   8   0   6       45.40       40.86      6.96 o 
   9   0   6        0.32        8.74      6.85 o 
  10   0   6       40.52       59.07     12.21 o 
  11   0   6       17.80       17.79     14.90 o 
 -12   1   6        4.94       13.74     20.72 o 
 -11   1   6        1.34        0.51     15.26 o 
 -10   1   6       58.49       57.57     11.17 o 
  -9   1   6        8.49       -0.79      7.00 o 
  -8   1   6      152.29      156.85     16.18 o 
  -7   1   6      376.49      411.96     17.13 o 
  -6   1   6       52.10       56.38      7.99 o 
  -5   1   6      383.47      391.60     14.70 o 
  -4   1   6       79.98       75.20      3.69 o 
  -3   1   6       41.48       50.45      4.42 o 
  -2   1   6       15.98       18.06      4.55 o 
  -1   1   6      382.62      326.91      8.89 o 
   0   1   6      252.34      269.45      9.18 o 
   1   1   6        1.29        5.24      2.40 o 
   2   1   6      561.26      616.98     12.87 o 
   3   1   6      770.48      698.65     24.33 o 
   4   1   6        2.52        1.80      3.36 o 
   5   1   6       19.11       24.76      4.82 o 
   6   1   6       78.24       70.50      6.81 o 
   7   1   6        1.02       -1.79      5.04 o 
   8   1   6       40.21       48.07      7.23 o 
   9   1   6       12.37       11.78      6.90 o 
  10   1   6        0.15        3.65      8.91 o 
 -11   2   6       13.77       22.72     10.83 o 
 -10   2   6        0.78        0.48      8.45 o 
  -9   2   6        8.95        3.20      7.35 o 
  -8   2   6      432.17      424.87     22.88 o 
  -7   2   6       28.50       25.64      7.60 o 
  -6   2   6      155.67      154.70     11.09 o 
  -5   2   6       21.13       22.74      5.88 o 
  -4   2   6      847.82      832.70     15.79 o 
  -3   2   6        0.30       -2.03      2.62 o 
  -2   2   6     2443.39     2909.78     54.10 o 
  -1   2   6       50.62       53.33      5.85 o 
   0   2   6     3996.96     4361.68     65.64 o 
   1   2   6      106.71      103.70      5.10 o 
   2   2   6     1629.05     1783.92     29.97 o 
   3   2   6       10.30       22.62      5.13 o 
   4   2   6        6.16       -0.96      3.32 o 
   5   2   6      845.48      841.36     18.52 o 
   6   2   6      171.44      194.72     10.97 o 
   7   2   6        0.02        0.52      5.23 o 
   8   2   6      113.05      100.43      8.60 o 
   9   2   6        4.12        3.17      7.18 o 
  10   2   6       48.41       39.00     15.90 o 
 -11   3   6        1.82       -7.15      9.16 o 
 -10   3   6        6.96       17.24      9.14 o 
  -9   3   6        7.66        3.53      7.87 o 
  -8   3   6       23.08       42.67      8.67 o 
  -7   3   6        9.28        1.17      6.29 o 
  -6   3   6        0.00       -5.34      5.34 o 
  -5   3   6     1424.52     1349.21     32.22 o 
  -4   3   6       62.15       60.86      6.28 o 
  -3   3   6     1434.80     1572.20     29.76 o 
  -2   3   6     1699.94     1587.58     29.43 o 
  -1   3   6    11054.13    10774.84    155.39 o 
   0   3   6       43.92       42.66      4.20 o 
   1   3   6        2.65        8.33      2.93 o 
   2   3   6      267.85      314.44      9.03 o 
   3   3   6      301.28      225.11      8.15 o 
   4   3   6       44.53       40.02      4.95 o 
   5   3   6      505.52      495.06     13.61 o 
   6   3   6      102.89      115.06      8.10 o 
   7   3   6      515.92      634.01     17.30 o 
   8   3   6       11.91        9.37      5.89 o 
   9   3   6        1.39       -5.91      7.72 o 
  10   3   6        1.07       -3.39      9.77 o 
 -11   4   6       36.27       40.51     41.81 o 
 -10   4   6       77.99       91.49     17.54 o 
  -9   4   6        8.47       11.67      8.29 o 
  -8   4   6      104.75      100.80     12.30 o 
  -7   4   6      154.25      160.31     12.60 o 
  -6   4   6      215.25      258.38     13.93 o 
  -5   4   6        1.82       -0.84      4.98 o 
  -4   4   6      255.19      307.03     10.50 o 
  -3   4   6       44.47       56.32      5.28 o 
  -2   4   6       80.07      123.53      8.94 o 
  -1   4   6       87.31      100.70      5.56 o 
   0   4   6       94.78      110.47      6.23 o 
   1   4   6       11.54       12.53      3.34 o 
   2   4   6      154.64      174.28      7.21 o 
   3   4   6      519.77      578.26     13.90 o 
   4   4   6      192.30      201.25      9.77 o 
   5   4   6        9.20       -1.93      4.40 o 
   6   4   6        0.01       -4.23      4.23 o 
   7   4   6        7.55       21.97      5.90 o 
   8   4   6       32.07       52.48     12.06 o 
   9   4   6        0.11       -3.75     12.41 o 
  10   4   6       16.17       10.22     10.60 o 
  11   4   6       25.58       23.56     18.55 o 
 -11   5   6       16.65       21.57     16.29 o 
 -10   5   6        2.28       -8.03      8.03 o 
  -9   5   6       68.58       75.38     11.14 o 
  -8   5   6       61.57       60.50      9.94 o 
  -7   5   6      535.00      470.18     20.73 o 
  -6   5   6        5.50       -2.01      5.79 o 
  -5   5   6      375.27      326.16     14.26 o 
  -4   5   6       18.26       16.59      5.59 o 
  -3   5   6      116.54       87.75      7.44 o 
  -2   5   6       84.16       83.13      5.64 o 
  -1   5   6        3.48        3.70      3.00 o 
   0   5   6       99.32      116.93      9.64 o 
   1   5   6       11.57        9.38      3.23 o 
   2   5   6      727.84      722.22     15.95 o 
   3   5   6        6.71        8.50      3.84 o 
   4   5   6        2.06        2.46      4.46 o 
   5   5   6     1067.37     1056.22     22.57 o 
   6   5   6       81.62      111.64      9.65 o 
   7   5   6        7.09        4.27     13.98 o 
   8   5   6       13.64       20.81     10.96 o 
   9   5   6        2.16       -2.63      8.82 o 
  10   5   6       48.84       38.89     13.58 o 
  11   5   6        6.17      -23.23     26.68 o 
 -10   6   6        2.17        7.77     12.98 o 
  -9   6   6       27.75       15.37      8.28 o 
  -8   6   6       12.74        1.02      6.93 o 
  -7   6   6       25.36       22.34      7.74 o 
  -6   6   6      121.43      148.35     11.82 o 
  -5   6   6        4.96        3.43      5.39 o 
  -4   6   6      508.76      493.01     16.85 o 
  -3   6   6      154.37      143.64     12.97 o 
  -2   6   6      365.44      424.37     11.77 o 
  -1   6   6       14.79       29.61      8.62 o 
   0   6   6       45.73       35.93      4.45 o 
   1   6   6       10.32       24.89      4.10 o 
   2   6   6       12.03       10.00      3.82 o 
   3   6   6       22.50        7.91      5.12 o 
   4   6   6      439.86      429.85     14.95 o 
   5   6   6        5.89       12.57      7.77 o 
   6   6   6      103.72       91.18     11.41 o 
   7   6   6        0.39        3.26      8.15 o 
   8   6   6        6.71       20.48     10.05 o 
   9   6   6        2.93        3.40     11.26 o 
  10   6   6       10.86        3.96     12.26 o 
 -10   7   6       12.60       40.53     26.20 o 
  -9   7   6       39.91       47.38     10.47 o 
  -8   7   6        6.13        8.95      7.72 o 
  -7   7   6        8.71        5.07     10.95 o 
  -6   7   6        3.55       12.65      6.87 o 
  -5   7   6      644.06      590.38     22.83 o 
  -4   7   6        8.39        9.17      5.47 o 
  -3   7   6       89.42       88.67      7.09 o 
  -2   7   6      320.26      310.50     11.06 o 
  -1   7   6        9.28        9.83      3.98 o 
   0   7   6       18.10       31.34      4.73 o 
   1   7   6       16.64       30.86      5.52 o 
   2   7   6        0.66        1.08      4.14 o 
   3   7   6       13.98       16.57      4.79 o 
   4   7   6       17.09       17.61      5.72 o 
   5   7   6      273.48      232.62     15.75 o 
   6   7   6        6.82        9.83      8.66 o 
   7   7   6        8.54       11.99      9.50 o 
   8   7   6       85.01      108.86     18.00 o 
   9   7   6       16.49       12.16     10.57 o 
  10   7   6       37.09       28.92     19.68 o 
 -10   8   6       16.28       30.74     27.55 o 
  -9   8   6       16.06       24.21     16.08 o 
  -8   8   6       30.40       42.13     14.65 o 
  -7   8   6       63.86       75.67     10.51 o 
  -6   8   6       86.99      104.20     10.80 o 
  -5   8   6        0.29        4.82      9.48 o 
  -4   8   6      404.94      433.30     20.71 o 
  -3   8   6       20.73       12.86      5.73 o 
  -2   8   6      371.22      442.48     14.20 o 
  -1   8   6        0.00       -0.97      3.90 o 
   0   8   6      258.09      306.52     10.74 o 
   1   8   6        1.64       11.78      5.08 o 
   2   8   6     1179.91     1249.24     25.14 o 
   3   8   6       42.30       43.60      6.00 o 
   4   8   6        2.20        7.72      7.85 o 
   5   8   6       26.10       32.23     12.26 o 
   6   8   6        2.41       -7.35      7.35 o 
   7   8   6        0.33       -2.58      9.22 o 
   8   8   6        1.30       -6.31      9.78 o 
   9   8   6       15.93       17.81     17.82 o 
  -9   9   6        2.27        1.54     22.52 o 
  -8   9   6       49.65       45.52     12.18 o 
  -7   9   6        0.07       -1.19      7.03 o 
  -6   9   6        0.35       13.79      6.76 o 
  -5   9   6        0.01       19.27     16.52 o 
  -4   9   6       27.73       22.27      6.74 o 
  -3   9   6       17.97       19.68      7.51 o 
  -2   9   6       43.64       67.73      6.68 o 
  -1   9   6       21.00       12.96      4.93 o 
   0   9   6       30.68       45.94      6.21 o 
   1   9   6      454.18      494.56     14.25 o 
   2   9   6       72.46       85.31      8.34 o 
   3   9   6     1129.42     1186.01     60.37 o 
   4   9   6       53.28       93.96     10.94 o 
   5   9   6       21.79       23.60      8.93 o 
   6   9   6       37.24       44.78     10.88 o 
   7   9   6        1.06        5.43     12.72 o 
   8   9   6        1.22       -8.64     18.28 o 
   9   9   6       18.02       24.09     19.13 o 
  -9  10   6        0.52      -20.83     23.53 o 
  -8  10   6       57.98       68.98     29.57 o 
  -7  10   6        2.24       -4.77      8.30 o 
  -6  10   6        6.78        5.87     15.17 o 
  -5  10   6       21.87       33.45      7.89 o 
  -4  10   6      138.79      119.52     11.29 o 
  -3  10   6        0.22        1.58      6.15 o 
  -2  10   6      447.35      511.65     15.13 o 
  -1  10   6       50.03       63.73      8.89 o 
   0  10   6       89.64       76.46      7.24 o 
   1  10   6        4.96       -4.71      4.71 o 
   2  10   6      122.24      103.61     15.88 o 
   3  10   6        2.02       -5.98      5.98 o 
   4  10   6        0.01       -6.44      6.44 o 
   5  10   6       12.33       24.91     15.64 o 
   6  10   6        9.72       19.28      9.39 o 
   7  10   6       20.46       13.39     11.49 o 
   8  10   6        0.34       -2.60     16.06 o 
  -8  11   6        0.09        0.11     22.82 o 
  -7  11   6       19.41       28.93     17.00 o 
  -6  11   6        0.05        6.73      6.88 o 
  -5  11   6       28.78       32.94      8.06 o 
  -4  11   6       30.74       30.82      7.12 o 
  -3  11   6      242.91      215.98     23.22 o 
  -2  11   6        6.92        7.25      4.92 o 
  -1  11   6      301.57      334.04     14.00 o 
   0  11   6       22.51       19.32      6.20 o 
   1  11   6      152.01      107.56     14.37 o 
   2  11   6       11.75        2.99      6.99 o 
   3  11   6      211.35      202.25     14.07 o 
   4  11   6       10.78       12.74      8.31 o 
   5  11   6      135.04      133.89     13.93 o 
   6  11   6       29.06       40.27     11.16 o 
   7  11   6        8.21        9.84     29.41 o 
   8  11   6        0.22       19.89     32.50 o 
  -7  12   6        1.67       23.68     23.91 o 
  -6  12   6        1.67        2.84      8.53 o 
  -5  12   6        0.29        0.91      6.72 o 
  -4  12   6       30.64       27.08      7.56 o 
  -3  12   6        7.92       23.63      6.86 o 
  -2  12   6        2.15        2.63      4.93 o 
  -1  12   6        7.03       -0.11      5.05 o 
   0  12   6        3.40        6.05      6.47 o 
   1  12   6        2.16       10.70      6.95 o 
   2  12   6       17.03       16.51      7.82 o 
   3  12   6       11.65       16.92      8.22 o 
   4  12   6       26.22       16.90      9.06 o 
   5  12   6        3.59        3.27      8.91 o 
   6  12   6        0.59        0.43     15.06 o 
   7  12   6        3.06        2.08     15.67 o 
  -7  13   6        0.02      -19.44     19.44 o 
  -6  13   6        0.30       -4.99     20.64 o 
  -5  13   6       57.87       95.50     14.02 o 
  -4  13   6       22.88       20.23      7.62 o 
  -3  13   6       94.24       97.20     12.68 o 
  -2  13   6       23.24       29.25      7.54 o 
  -1  13   6      145.75      147.61     12.87 o 
   0  13   6       48.00       36.30     15.51 o 
   1  13   6       12.18        9.63      7.37 o 
   2  13   6        0.21        0.99      7.39 o 
   3  13   6       45.15       49.12     12.26 o 
   4  13   6        5.45        6.45     10.67 o 
   5  13   6       36.51       52.33     33.35 o 
   6  13   6        5.37        3.19     15.91 o 
  -5  14   6        0.33       -2.70     20.38 o 
  -4  14   6        9.38       -0.19      8.69 o 
  -3  14   6        0.04        5.27      7.04 o 
  -2  14   6       94.65      112.35     13.45 o 
  -1  14   6       11.38        0.19      6.27 o 
   0  14   6       57.91       75.08     18.54 o 
   1  14   6       29.66       33.38      8.87 o 
   2  14   6       49.80       52.51     18.52 o 
   3  14   6        1.26      -11.34     11.34 o 
   4  14   6       45.83       27.93     16.37 o 
   5  14   6        0.33       -9.97     22.57 o 
  -4  15   6        3.58       52.69     23.38 o 
  -3  15   6        0.28       -8.63     10.77 o 
  -2  15   6       32.36       42.86     10.95 o 
  -1  15   6        1.02       -4.87      6.76 o 
   0  15   6        8.29       12.80      9.28 o 
   1  15   6        3.02        6.42      9.17 o 
   2  15   6       12.08       12.35     13.03 o 
   3  15   6        1.96        9.60     13.95 o 
   4  15   6        0.36       17.08     29.65 o 
  -2  16   6       12.77        3.60     12.50 o 
  -1  16   6        0.52        5.10     12.54 o 
   0  16   6       39.18       37.43     33.29 o 
   1  16   6        1.23      -10.21     14.86 o 
   2  16   6       28.01       -6.23     21.32 o 
  -3 -19   7       36.50       32.58     29.46 o 
  -2 -19   7       21.18       -0.86     23.34 o 
  -1 -19   7        1.37        6.49     24.02 o 
   0 -19   7        1.14       -7.96     19.74 o 
   1 -19   7       11.78       -8.26     15.73 o 
   2 -19   7       11.13        9.31     15.58 o 
   3 -19   7        5.13        7.24     12.01 o 
  -5 -18   7        1.95       -4.80     27.21 o 
  -4 -18   7       20.36       22.14     25.15 o 
  -3 -18   7       14.56       31.30     29.12 o 
  -2 -18   7       35.82       30.21     27.32 o 
  -1 -18   7       31.17       12.95     22.29 o 
   0 -18   7       30.78       15.31     21.28 o 
   1 -18   7        4.37       -1.16     18.13 o 
   2 -18   7        8.08        1.54     14.04 o 
   3 -18   7        0.01       -7.84      7.84 o 
   4 -18   7       19.81        4.73     10.36 o 
   5 -18   7       13.33        6.12      9.68 o 
  -6 -17   7        1.70        7.92     25.30 o 
  -5 -17   7        1.23       -1.08     16.59 o 
  -4 -17   7        5.83       -9.08     23.08 o 
  -3 -17   7        0.02        1.18     11.48 o 
  -2 -17   7       46.91       28.32     16.33 o 
  -1 -17   7        0.01       -1.05     10.79 o 
   0 -17   7       10.77       16.02     13.13 o 
   1 -17   7        8.66       17.11     11.89 o 
   2 -17   7        0.65       -6.86      7.88 o 
   3 -17   7        5.88        1.28      7.02 o 
   4 -17   7        5.77        0.27      6.44 o 
   5 -17   7        0.26       -5.62      5.62 o 
   6 -17   7       41.91       60.84     23.53 o 
  -7 -16   7        2.74      -18.69     26.12 o 
  -6 -16   7       34.17       30.39     24.81 o 
  -5 -16   7        0.19        0.56      9.48 o 
  -4 -16   7       48.51       53.82     25.70 o 
  -3 -16   7       24.04       14.38     12.44 o 
  -2 -16   7       29.55       25.71     12.74 o 
  -1 -16   7       70.90       51.27     20.66 o 
   0 -16   7       22.07       43.77     14.51 o 
   1 -16   7       11.49       18.62     12.99 o 
   2 -16   7      167.24      162.85     27.02 o 
   3 -16   7        0.68       -3.20      7.53 o 
   4 -16   7       49.78       66.95     13.67 o 
   5 -16   7        0.12       -4.22      5.20 o 
   6 -16   7       13.15       -4.64      5.95 o 
   7 -16   7       21.91       12.57     19.97 o 
  -8 -15   7        0.34      -21.84     21.84 o 
  -7 -15   7       29.76       22.42     13.48 o 
  -6 -15   7        3.76       19.97     10.90 o 
  -5 -15   7       44.82       29.08     14.00 o 
  -4 -15   7        3.62       12.07     14.28 o 
  -3 -15   7       38.80       17.41     12.47 o 
  -2 -15   7        0.20       -8.21      8.21 o 
  -1 -15   7        0.29       -2.16     17.56 o 
   0 -15   7       30.30       13.03     10.64 o 
   1 -15   7       15.47        4.22      9.77 o 
   2 -15   7        1.21        7.80      9.08 o 
   3 -15   7       22.21       35.08     36.35 o 
   4 -15   7        4.07        2.41      5.16 o 
   5 -15   7       43.18       58.00     10.68 o 
   6 -15   7       27.56       42.05     10.49 o 
   7 -15   7       18.15      -13.21     17.79 o 
  -8 -14   7       25.53       17.75     18.21 o 
  -7 -14   7        2.36        6.11      9.17 o 
  -6 -14   7       34.28       57.53     11.71 o 
  -5 -14   7      122.03      118.86     22.92 o 
  -4 -14   7        4.14       12.80      8.50 o 
  -3 -14   7        0.12        3.93      7.63 o 
  -2 -14   7        0.88        4.16     10.35 o 
  -1 -14   7        0.36       12.72     10.21 o 
   0 -14   7       11.05       12.43     10.39 o 
   1 -14   7      190.60      197.05     24.51 o 
   2 -14   7        1.63       -6.69      6.69 o 
   3 -14   7        8.79       11.75      6.21 o 
   4 -14   7        1.05        4.95      5.59 o 
   5 -14   7       12.66       12.03      5.66 o 
   6 -14   7        3.45       -1.97      4.63 o 
   7 -14   7       22.19       21.30     13.57 o 
   8 -14   7        4.93       16.36     20.72 o 
  -9 -13   7       45.27       37.01     26.23 o 
  -8 -13   7        9.55       19.82     17.58 o 
  -7 -13   7      210.42      253.74     20.37 o 
  -6 -13   7        9.91       17.04      9.57 o 
  -5 -13   7       53.77       55.97     13.61 o 
  -4 -13   7      143.50      143.84     20.14 o 
  -3 -13   7       23.80       32.56      9.35 o 
  -2 -13   7        2.36       -5.81      6.91 o 
  -1 -13   7      395.71      427.97     27.84 o 
   0 -13   7       11.78        4.77      9.27 o 
   1 -13   7       98.49      101.98     16.33 o 
   2 -13   7       21.00       37.86      9.71 o 
   3 -13   7       14.59        8.60      6.67 o 
   4 -13   7       44.49       35.92      7.17 o 
   5 -13   7       47.09       37.39     13.07 o 
   6 -13   7        1.44       -4.12      4.12 o 
   7 -13   7        9.35       14.38      8.89 o 
   8 -13   7        0.01      -16.81     16.81 o 
   9 -13   7        3.60       48.08     24.02 o 
  -9 -12   7        0.58       36.18     25.03 o 
  -8 -12   7       17.85       54.40     18.57 o 
  -7 -12   7        1.53       11.16      9.62 o 
  -6 -12   7       92.14      115.25     14.47 o 
  -5 -12   7       11.94       20.80      8.53 o 
  -4 -12   7       25.28       40.69      9.47 o 
  -3 -12   7      122.20      104.08     11.60 o 
  -2 -12   7      176.80      184.48     13.37 o 
  -1 -12   7       37.83       58.79     11.20 o 
   0 -12   7      255.82      216.18     20.28 o 
   1 -12   7       41.64       47.22      7.12 o 
   2 -12   7      145.17      154.05     10.49 o 
   3 -12   7       95.64      126.71     13.03 o 
   4 -12   7        0.12        2.98      4.99 o 
   5 -12   7        0.05        0.26      4.97 o 
   6 -12   7       27.34       32.96     11.14 o 
   7 -12   7       17.01       11.25      5.21 o 
   8 -12   7       15.21       24.46     13.38 o 
   9 -12   7        0.18        7.54     19.85 o 
 -10 -11   7        4.26       20.27     26.08 o 
  -9 -11   7       43.90       80.88     28.60 o 
  -8 -11   7        3.32       -7.97     19.91 o 
  -7 -11   7        5.40        5.09      8.51 o 
  -6 -11   7        5.04       17.47     10.72 o 
  -5 -11   7      298.69      321.96     28.03 o 
  -4 -11   7       32.36       24.55     12.24 o 
  -3 -11   7       59.57       43.63      8.79 o 
  -2 -11   7      304.38      264.68     17.00 o 
  -1 -11   7      278.56      305.24     14.58 o 
   0 -11   7      790.57      701.03     19.93 o 
   1 -11   7        0.00        1.15      4.59 o 
   2 -11   7        7.11       14.24      5.61 o 
   3 -11   7      162.36      172.75     11.12 o 
   4 -11   7       48.39       34.53      6.79 o 
   5 -11   7        1.77        1.22      5.80 o 
   6 -11   7      248.49      313.02     25.65 o 
   7 -11   7       11.34        4.70      3.82 o 
   8 -11   7        0.11        7.42     10.59 o 
   9 -11   7        7.23       -9.20     16.89 o 
 -10 -10   7       43.82       57.54     26.27 o 
  -9 -10   7       20.04       22.30     16.52 o 
  -8 -10   7       45.68       33.67     15.06 o 
  -7 -10   7       16.03       23.84      9.04 o 
  -6 -10   7       70.57       58.73     12.79 o 
  -5 -10   7       39.78       46.47      9.62 o 
  -4 -10   7      688.52      629.83     24.68 o 
  -3 -10   7        0.57        1.79      6.18 o 
  -2 -10   7      875.03      852.84     37.94 o 
  -1 -10   7      178.82      190.26     15.61 o 
   0 -10   7      461.54      493.88     13.67 o 
   1 -10   7       94.26      107.16      8.06 o 
   2 -10   7      251.86      274.46     12.45 o 
   3 -10   7       56.49       46.67      6.89 o 
   4 -10   7      108.55      139.23     18.40 o 
   5 -10   7        9.41       12.05      6.50 o 
   6 -10   7      328.39      383.09     19.27 o 
   7 -10   7       24.64       19.39      7.10 o 
   8 -10   7       15.67       13.52      9.10 o 
   9 -10   7        3.41       -3.64     17.49 o 
  10 -10   7       15.30        5.82     18.92 o 
 -10  -9   7       44.75       77.31     26.31 o 
  -9  -9   7        0.19      -19.55     19.55 o 
  -8  -9   7        3.80       -3.27     19.25 o 
  -7  -9   7      394.14      466.96     22.70 o 
  -6  -9   7      207.87      148.84     21.42 o 
  -5  -9   7        3.63        3.06      8.51 o 
  -4  -9   7      266.46      254.50     14.06 o 
  -3  -9   7      162.00      171.06     20.52 o 
  -2  -9   7        0.27       -2.99      2.99 o 
  -1  -9   7       89.01      116.87      6.47 o 
   0  -9   7      305.75      290.50     10.05 o 
   1  -9   7        2.76        1.71      3.25 o 
   2  -9   7       26.68       17.67      4.89 o 
   3  -9   7      445.25      448.25     15.84 o 
   4  -9   7      133.59      118.13      9.16 o 
   5  -9   7      112.35      119.55     14.84 o 
   6  -9   7       10.71       15.93      6.86 o 
   7  -9   7       31.97       40.80     10.38 o 
   8  -9   7       14.03       15.65      9.33 o 
   9  -9   7        9.84        8.75     11.77 o 
  10  -9   7        0.23      -14.90     14.90 o 
  -9  -8   7       10.27        8.14     13.50 o 
  -8  -8   7      200.42      243.26     58.59 o 
  -7  -8   7       29.71       17.89     15.07 o 
  -6  -8   7      232.55      270.27     16.67 o 
  -5  -8   7       33.85       34.35      7.68 o 
  -4  -8   7      309.00      343.66     14.59 o 
  -3  -8   7      118.01      111.66      6.99 o 
  -2  -8   7        3.78        3.45      3.30 o 
  -1  -8   7       39.43       54.22      4.32 o 
   0  -8   7      803.00      765.12     21.49 o 
   1  -8   7      524.10      499.64     13.74 o 
   2  -8   7       91.77       77.98      7.06 o 
   3  -8   7      466.50      422.61     14.86 o 
   4  -8   7       86.24       80.96     10.43 o 
   5  -8   7       48.85       51.36      7.06 o 
   6  -8   7      129.42      127.43     10.28 o 
   7  -8   7      121.02      125.55     14.38 o 
   8  -8   7       48.46       57.50     11.27 o 
   9  -8   7        7.32       -2.44      9.72 o 
  10  -8   7        0.03        2.25     18.24 o 
 -11  -7   7       16.71       37.72     25.48 o 
 -10  -7   7        6.21       32.16     22.03 o 
  -9  -7   7        6.12       24.50     13.79 o 
  -8  -7   7       57.87       67.43     16.07 o 
  -7  -7   7      263.00      293.66     24.19 o 
  -6  -7   7        0.77        2.50      5.88 o 
  -5  -7   7      491.52      422.77     16.32 o 
  -4  -7   7      156.75      145.85      8.06 o 
  -3  -7   7     3058.40     2744.82     49.60 o 
  -2  -7   7     1148.51     1129.64     22.90 o 
  -1  -7   7      866.97     1096.59     22.26 o 
   0  -7   7      336.42      284.19      9.06 o 
   1  -7   7       59.64       31.11      4.01 o 
   2  -7   7       75.09       74.02      6.52 o 
   3  -7   7      194.47      210.26     10.26 o 
   4  -7   7      133.47      128.58      8.99 o 
   5  -7   7      452.59      407.76     15.30 o 
   6  -7   7       26.24       14.41      6.03 o 
   7  -7   7        0.23       -5.31      5.58 o 
   8  -7   7       38.72       63.60      9.88 o 
   9  -7   7       43.60       26.98     12.07 o 
  10  -7   7        0.32       17.08     16.06 o 
  11  -7   7       10.84      -12.01     17.90 o 
 -11  -6   7        1.83        7.21     21.81 o 
 -10  -6   7       13.48        9.78     25.82 o 
  -9  -6   7        0.24        0.02     12.16 o 
  -8  -6   7       56.73       54.77     32.41 o 
  -7  -6   7        3.06       -8.76      9.19 o 
  -6  -6   7        0.90       -1.17      6.24 o 
  -5  -6   7      227.88      194.23     13.21 o 
  -4  -6   7     4034.94     4012.08     62.47 o 
  -3  -6   7       55.24       45.94      4.27 o 
  -2  -6   7     1799.28     1694.17     28.86 o 
  -1  -6   7       86.22       65.34      4.37 o 
   0  -6   7       12.22        3.96      2.65 o 
   1  -6   7       59.77       60.27      4.47 o 
   2  -6   7        1.55       -2.36      2.88 o 
   3  -6   7       32.69       34.46      5.43 o 
   4  -6   7      671.14      646.30     19.02 o 
   5  -6   7      158.26      150.51      9.87 o 
   6  -6   7        1.99       -0.18      6.26 o 
   7  -6   7       97.98       88.28      9.51 o 
   8  -6   7       73.36       72.05      9.68 o 
   9  -6   7       26.05       20.48     12.89 o 
  10  -6   7       14.78        2.37     20.60 o 
  11  -6   7        9.80       33.37     21.77 o 
 -11  -5   7        4.47       -7.92     19.63 o 
 -10  -5   7        5.78       28.15     16.06 o 
  -9  -5   7      362.72      382.27     28.80 o 
  -8  -5   7        6.81       -3.13     11.15 o 
  -7  -5   7     1044.70      947.28     56.63 o 
  -6  -5   7        1.03       -1.00      4.59 o 
  -5  -5   7      640.03      611.13     23.10 o 
  -4  -5   7        0.81       -0.78      3.03 o 
  -3  -5   7        6.99        3.80      2.73 o 
  -2  -5   7        4.35        1.51      2.44 o 
  -1  -5   7      971.39      893.25     16.98 o 
   0  -5   7       16.05        8.72      2.73 o 
   1  -5   7        3.29       13.68      2.95 o 
   2  -5   7       21.02       26.91      3.45 o 
   3  -5   7     1122.25     1081.19     24.20 o 
   4  -5   7        1.43       -0.78      2.24 o 
   5  -5   7      280.62      294.12     17.18 o 
   6  -5   7        0.09        2.77      5.49 o 
   7  -5   7        0.78        7.29      5.96 o 
   8  -5   7       41.90       38.37      8.50 o 
   9  -5   7       33.31       24.78      8.35 o 
  10  -5   7       21.97       26.42     12.05 o 
  11  -5   7       20.20        8.86     17.49 o 
 -11  -4   7        0.42       24.62     20.60 o 
 -10  -4   7       28.90       52.88     46.95 o 
  -9  -4   7       53.42       29.52     13.78 o 
  -8  -4   7       33.12       45.60     19.89 o 
  -7  -4   7      157.36      149.78     13.55 o 
  -6  -4   7      793.40      788.57     22.69 o 
  -5  -4   7      142.15      147.33      8.33 o 
  -4  -4   7       36.75       52.53      4.53 o 
  -3  -4   7       61.47       65.11      4.53 o 
  -2  -4   7     4534.25     4635.66     69.72 o 
  -1  -4   7       68.55       64.40      4.23 o 
   0  -4   7      724.81      700.70     15.37 o 
   1  -4   7      108.32      104.41      5.28 o 
   2  -4   7      322.54      203.06      8.00 o 
   3  -4   7      529.35      514.72     14.93 o 
   4  -4   7       91.89       86.44      5.24 o 
   5  -4   7      153.17      130.60      8.24 o 
   6  -4   7      955.54      912.60     25.77 o 
   7  -4   7       64.93       47.12     15.37 o 
   8  -4   7        0.27        8.36      6.73 o 
   9  -4   7        0.02        2.58      7.24 o 
  10  -4   7       23.46       21.44     12.38 o 
  11  -4   7       18.30       -1.20     16.89 o 
 -11  -3   7       55.50       42.79     24.73 o 
 -10  -3   7        1.91       13.11     13.46 o 
  -9  -3   7       22.09       59.19     21.05 o 
  -8  -3   7       46.80       60.28      9.76 o 
  -7  -3   7      259.53      264.32     14.29 o 
  -6  -3   7      116.05      116.00      9.50 o 
  -5  -3   7       42.20       32.94      7.22 o 
  -4  -3   7       85.86       84.70      5.55 o 
  -3  -3   7      859.15     1048.83     21.14 o 
  -2  -3   7       11.18        7.95      2.58 o 
  -1  -3   7     2218.80     2181.52     34.88 o 
   0  -3   7      397.19      421.17     10.65 o 
   1  -3   7       98.22      124.32      6.61 o 
   2  -3   7      186.29      168.65      9.96 o 
   3  -3   7       62.89       48.47      4.52 o 
   4  -3   7       15.47       15.64      3.80 o 
   5  -3   7        8.56        5.72      4.07 o 
   6  -3   7      125.64      143.09     13.10 o 
   7  -3   7       67.17       78.62      9.37 o 
   8  -3   7       64.24       48.17      9.19 o 
   9  -3   7        4.07       -2.53      6.63 o 
  10  -3   7       11.32       21.64     11.95 o 
  11  -3   7        1.57      -14.30     14.30 o 
 -11  -2   7        5.28       -9.98     19.59 o 
 -10  -2   7       39.72       25.82     18.65 o 
  -9  -2   7        2.78       -8.57      8.57 o 
  -8  -2   7      430.50      404.15     20.69 o 
  -7  -2   7        6.27        0.98      6.15 o 
  -6  -2   7       63.62       62.42      7.92 o 
  -5  -2   7        5.19        2.90      3.17 o 
  -4  -2   7     3001.43     3060.11     52.16 o 
  -3  -2   7      105.98      103.63      5.59 o 
  -2  -2   7     1072.51     1370.04     25.45 o 
  -1  -2   7        1.79       -2.24      2.24 o 
   0  -2   7     7850.80     8292.51    119.94 o 
   1  -2   7      325.66      332.24      9.13 o 
   2  -2   7     1302.49     1441.11     30.46 o 
   3  -2   7      206.92      212.53      6.55 o 
   4  -2   7      127.17      130.49      5.83 o 
   5  -2   7       16.99        3.64      3.61 o 
   6  -2   7       32.68       51.93      6.51 o 
   7  -2   7        8.02       11.79      6.95 o 
   8  -2   7      181.32      162.93     23.56 o 
   9  -2   7        0.26       -6.00      6.00 o 
  10  -2   7        0.27        9.15      9.91 o 
  11  -2   7      100.65       97.22     24.06 o 
 -11  -1   7       12.93       40.05     23.34 o 
 -10  -1   7        2.53       10.76      9.99 o 
  -9  -1   7       47.65       55.65     10.28 o 
  -8  -1   7       15.04       14.32      7.53 o 
  -7  -1   7       34.45       28.67      7.57 o 
  -6  -1   7        0.35       -3.51      5.07 o 
  -5  -1   7      121.61       96.87      9.92 o 
  -4  -1   7      153.67      137.44      7.46 o 
  -3  -1   7      474.76      469.57     11.90 o 
  -2  -1   7        5.37        6.22      2.55 o 
  -1  -1   7      963.82     1178.24     20.63 o 
   0  -1   7      121.54      140.64      5.44 o 
   1  -1   7       47.28       54.74      4.54 o 
   2  -1   7        0.23        0.15      2.24 o 
   3  -1   7      347.51      297.07      8.20 o 
   4  -1   7      145.35      154.52      6.60 o 
   5  -1   7       14.97        9.90      3.99 o 
   6  -1   7       50.48       47.08      6.00 o 
   7  -1   7        0.30        1.78      4.78 o 
   8  -1   7      120.21      109.29     12.88 o 
   9  -1   7       26.96       29.56      8.34 o 
  10  -1   7       21.06       11.30      9.67 o 
  11  -1   7       37.93       41.72     13.43 o 
 -11   0   7       17.48       40.64     14.97 o 
 -10   0   7       27.99       21.39      9.14 o 
  -9   0   7        9.11        4.00      7.20 o 
  -8   0   7       70.19       88.70     12.17 o 
  -7   0   7       50.00       58.03      8.97 o 
  -6   0   7      393.50      346.05     15.22 o 
  -5   0   7        3.00        9.71      5.19 o 
  -4   0   7       26.47       40.40      4.30 o 
  -3   0   7       47.48       47.52      5.10 o 
  -2   0   7     2829.70     2980.71     49.99 o 
  -1   0   7      185.50      191.14      6.45 o 
   0   0   7      242.26      369.36      9.05 o 
   1   0   7        6.83        4.79      2.81 o 
   2   0   7       37.55       41.17      3.73 o 
   3   0   7      134.20      141.82      6.88 o 
   4   0   7     1048.44     1071.32     20.70 o 
   5   0   7       15.11       16.14      4.51 o 
   6   0   7      481.24      437.06     12.98 o 
   7   0   7      201.00      190.87      9.92 o 
   8   0   7        3.96        2.45      6.03 o 
   9   0   7       12.41       10.98      7.21 o 
  10   0   7        6.80        7.87     12.60 o 
 -11   1   7       43.79       37.45     11.63 o 
 -10   1   7       15.08       25.37     11.39 o 
  -9   1   7        3.89        7.49      7.76 o 
  -8   1   7        4.76        5.26      7.50 o 
  -7   1   7      163.55      153.71     12.30 o 
  -6   1   7       14.52       13.31      5.84 o 
  -5   1   7      188.51      186.32     13.24 o 
  -4   1   7       59.17       53.95      4.90 o 
  -3   1   7     2563.15     2487.60     43.48 o 
  -2   1   7       23.13       25.96      3.82 o 
  -1   1   7     2659.09     3097.95     48.25 o 
   0   1   7      382.19      396.39      9.84 o 
   1   1   7     1628.62     1561.25     26.69 o 
   2   1   7      277.72      254.14      7.81 o 
   3   1   7      420.21      417.67     11.98 o 
   4   1   7      184.21      180.76      7.82 o 
   5   1   7      189.42      211.19      8.98 o 
   6   1   7        4.64       -2.29      4.35 o 
   7   1   7      111.04      106.57      8.84 o 
   8   1   7        5.26       12.55      5.86 o 
   9   1   7       47.34       54.14      9.49 o 
  10   1   7        3.08       22.49     10.32 o 
 -11   2   7       28.98       23.55     11.06 o 
 -10   2   7        5.87       20.16      9.16 o 
  -9   2   7       43.86       48.77     10.12 o 
  -8   2   7      126.30       98.25     11.78 o 
  -7   2   7       11.30        8.50      7.07 o 
  -6   2   7       50.48       46.10      7.84 o 
  -5   2   7       26.02       20.01      5.98 o 
  -4   2   7      365.72      374.88     11.29 o 
  -3   2   7        1.04        2.10      3.09 o 
  -2   2   7      574.31      540.57     13.89 o 
  -1   2   7        7.20       11.95      3.05 o 
   0   2   7     1570.44     1753.76     29.69 o 
   1   2   7        3.07        5.26      2.84 o 
   2   2   7     2166.55     1881.72     31.81 o 
   3   2   7       73.85       78.90      6.34 o 
   4   2   7       79.11       69.88      5.73 o 
   5   2   7        3.04       10.14      4.40 o 
   6   2   7       82.56       98.03      7.73 o 
   7   2   7       26.78       27.43      6.40 o 
   8   2   7       19.32       20.59      6.30 o 
   9   2   7       10.20       18.61      7.79 o 
  10   2   7       76.97       78.70     21.69 o 
  11   2   7       12.57       30.85     31.71 o 
 -11   3   7        9.32      -10.04     10.04 o 
 -10   3   7        5.81       -1.97      7.97 o 
  -9   3   7      107.85       82.67     13.64 o 
  -8   3   7        1.42       -3.00      6.53 o 
  -7   3   7      415.75      399.22     32.75 o 
  -6   3   7        0.97       -2.76      5.62 o 
  -5   3   7     1527.48     1418.08     34.16 o 
  -4   3   7       15.64       16.58      5.30 o 
  -3   3   7      875.73      818.44     18.75 o 
  -2   3   7       25.02       28.71      4.03 o 
  -1   3   7     2906.30     2775.82     46.71 o 
   0   3   7      178.62      195.77     10.47 o 
   1   3   7      212.23      204.36      7.54 o 
   2   3   7      251.12      275.25      8.75 o 
   3   3   7       22.48       25.25      4.35 o 
   4   3   7       95.11      128.56      7.25 o 
   5   3   7       34.31       62.47      6.36 o 
   6   3   7       73.83       84.32      7.48 o 
   7   3   7        1.38       -2.61      4.73 o 
   8   3   7        2.97       -0.14      6.14 o 
   9   3   7       27.85       14.27      9.28 o 
  10   3   7       42.55       63.14     14.40 o 
  11   3   7        1.21      -27.29     27.29 o 
 -11   4   7        8.13        9.74     11.13 o 
 -10   4   7       13.62        3.36      8.59 o 
  -9   4   7        6.50       21.46      8.85 o 
  -8   4   7      160.67      163.41     13.79 o 
  -7   4   7       71.27       61.58     10.35 o 
  -6   4   7      241.95      221.64     13.67 o 
  -5   4   7       18.56       13.19      6.16 o 
  -4   4   7      578.79      597.01     21.26 o 
  -3   4   7      168.99      170.78      8.40 o 
  -2   4   7        5.90        2.80      4.36 o 
  -1   4   7      111.80      116.68      7.11 o 
   0   4   7     1079.37     1172.28     22.31 o 
   1   4   7      164.44      185.52      7.55 o 
   2   4   7        3.59        1.38      3.27 o 
   3   4   7       34.95       47.50      5.82 o 
   4   4   7      815.61      822.67     18.48 o 
   5   4   7      337.26      315.63     15.91 o 
   6   4   7      115.53      138.97      8.86 o 
   7   4   7       42.14       61.61      7.58 o 
   8   4   7       18.68       15.06      9.53 o 
   9   4   7       11.82        9.59      9.96 o 
  10   4   7        2.88        1.88     14.08 o 
 -11   5   7        5.94       23.68     18.17 o 
 -10   5   7       13.01       15.70     19.10 o 
  -9   5   7        0.00       -1.49      7.89 o 
  -8   5   7       22.59       20.72      8.17 o 
  -7   5   7       28.35       48.37      9.74 o 
  -6   5   7      101.38       94.05     11.46 o 
  -5   5   7       57.41      102.12     22.85 o 
  -4   5   7       95.90       96.31      8.91 o 
  -3   5   7       15.91       16.39      4.52 o 
  -2   5   7       42.40       52.16      5.72 o 
  -1   5   7      278.44      257.89      9.89 o 
   0   5   7       39.80       41.68      4.64 o 
   1   5   7        0.10        1.37      3.23 o 
   2   5   7      665.97      730.12     16.58 o 
   3   5   7      127.54      109.40      7.76 o 
   4   5   7        0.00       -2.51      4.13 o 
   5   5   7      248.11      263.64     10.81 o 
   6   5   7      139.39      155.97      9.18 o 
   7   5   7      166.34      160.88     19.61 o 
   8   5   7        5.92       -5.84      8.62 o 
   9   5   7        1.53       10.46      9.91 o 
  10   5   7       11.78       24.84     14.23 o 
 -10   6   7       54.98       91.06     23.74 o 
  -9   6   7       15.58        5.12      8.35 o 
  -8   6   7       71.79       85.55     26.42 o 
  -7   6   7       19.05       11.46      7.40 o 
  -6   6   7      156.30      203.68     16.59 o 
  -5   6   7       35.52       57.02      8.24 o 
  -4   6   7      391.86      397.28     22.73 o 
  -3   6   7       62.70       74.72      6.61 o 
  -2   6   7      396.93      422.91     12.25 o 
  -1   6   7      119.93       99.82      6.48 o 
   0   6   7       11.71        8.21      3.79 o 
   1   6   7        3.10        1.82      3.41 o 
   2   6   7      181.30      190.14      8.58 o 
   3   6   7       15.61       16.28      4.63 o 
   4   6   7      337.96      312.27     11.51 o 
   5   6   7       55.62       44.73      6.41 o 
   6   6   7       20.42       22.83      9.18 o 
   7   6   7       49.73       56.36     10.87 o 
   8   6   7        3.14       -8.54      8.54 o 
   9   6   7       28.36       22.51     11.00 o 
  10   6   7        0.05      -17.25     17.25 o 
 -10   7   7       23.07       27.32     19.55 o 
  -9   7   7        8.50       10.03     15.34 o 
  -8   7   7        1.53      -11.28     11.28 o 
  -7   7   7       38.53       52.63      9.20 o 
  -6   7   7       56.82       56.97      9.06 o 
  -5   7   7       51.89       47.84      8.14 o 
  -4   7   7       13.33       19.03      6.49 o 
  -3   7   7     1423.04     1458.09     45.16 o 
  -2   7   7       87.58      112.03      7.28 o 
  -1   7   7       45.01       50.90      5.42 o 
   0   7   7      153.76      157.59      8.88 o 
   1   7   7      273.83      264.88     10.10 o 
   2   7   7       29.29       34.46      5.48 o 
   3   7   7     1175.85     1192.79     24.55 o 
   4   7   7        0.48        0.64      4.56 o 
   5   7   7      406.04      403.21     30.60 o 
   6   7   7        1.73       -3.29      7.76 o 
   7   7   7        1.65       -8.09      8.09 o 
   8   7   7        0.62       -9.62      9.62 o 
   9   7   7       12.77        5.91     16.40 o 
  -9   8   7       15.83       29.61     13.55 o 
  -8   8   7       12.91       13.31      8.19 o 
  -7   8   7       48.27       42.44     10.01 o 
  -6   8   7        2.18        2.49      6.71 o 
  -5   8   7       33.55       47.83      8.38 o 
  -4   8   7       13.54       24.46      7.10 o 
  -3   8   7       61.49       52.26      7.53 o 
  -2   8   7        3.78       -0.24      4.42 o 
  -1   8   7        1.57        5.58      4.54 o 
   0   8   7       17.43       30.31      5.44 o 
   1   8   7        2.22        4.39      4.75 o 
   2   8   7      792.14      735.07     18.09 o 
   3   8   7       80.32       65.98      6.75 o 
   4   8   7      325.62      303.60     26.15 o 
   5   8   7        3.44       16.04      8.35 o 
   6   8   7       19.40       14.17      9.37 o 
   7   8   7       34.22       41.03     10.66 o 
   8   8   7        5.74       -8.75      9.27 o 
   9   8   7        6.76       28.60     18.01 o 
  -9   9   7       37.99       20.98     25.93 o 
  -8   9   7        4.62        3.82      9.09 o 
  -7   9   7       53.24       55.33     11.81 o 
  -6   9   7       34.31       66.22     11.70 o 
  -5   9   7      119.50      115.06     11.34 o 
  -4   9   7       44.69       52.99      8.50 o 
  -3   9   7      373.78      386.98     15.70 o 
  -2   9   7        0.46        8.27      5.26 o 
  -1   9   7      691.01      700.16     18.03 o 
   0   9   7      125.37      146.49     10.29 o 
   1   9   7      117.91      125.57      8.28 o 
   2   9   7        0.48        5.64      4.84 o 
   3   9   7        0.23       -6.09      6.09 o 
   4   9   7       12.81       41.04      8.89 o 
   5   9   7        6.00        7.83      8.03 o 
   6   9   7       20.60       15.89      8.76 o 
   7   9   7        0.70       -8.66      8.66 o 
   8   9   7       19.53        8.23     18.58 o 
   9   9   7        0.35       -8.78     31.41 o 
  -8  10   7        4.27       17.65     11.82 o 
  -7  10   7        0.34       -2.80      7.08 o 
  -6  10   7       74.57      101.13     11.61 o 
  -5  10   7       10.72       14.33     10.91 o 
  -4  10   7        0.04        1.57      6.65 o 
  -3  10   7        8.27        8.09      5.96 o 
  -2  10   7      279.96      285.74     12.49 o 
  -1  10   7      154.40      159.20     12.34 o 
   0  10   7      209.70      239.39     10.91 o 
   1  10   7       10.22       13.67      6.75 o 
   2  10   7      415.33      434.56     39.04 o 
   3  10   7        0.00       -6.32      6.32 o 
   4  10   7      133.83      112.17     12.96 o 
   5  10   7        9.86       -2.71      8.41 o 
   6  10   7       28.90       31.82     11.01 o 
   7  10   7        7.68       14.53     15.23 o 
   8  10   7        0.75      -14.27     14.27 o 
  -8  11   7        1.89      -15.12     22.63 o 
  -7  11   7       12.85       26.91     13.23 o 
  -6  11   7        5.17        0.50      7.32 o 
  -5  11   7       25.69       16.65      7.62 o 
  -4  11   7       10.84       18.47      7.26 o 
  -3  11   7        4.38        2.68      5.85 o 
  -2  11   7        8.46       21.78      6.80 o 
  -1  11   7       41.21       60.65      7.24 o 
   0  11   7       46.95       42.47      8.37 o 
   1  11   7        8.66        7.49      6.80 o 
   2  11   7        8.71       25.28      8.00 o 
   3  11   7        0.97        6.07      7.48 o 
   4  11   7        2.59       11.14      8.90 o 
   5  11   7        7.66        5.02      8.77 o 
   6  11   7       12.16       19.26     15.49 o 
   7  11   7        0.09      -13.20     27.06 o 
  -7  12   7        1.98        8.63     23.94 o 
  -6  12   7       32.92       58.58     14.57 o 
  -5  12   7        9.72        8.04      7.55 o 
  -4  12   7       38.07       28.20      8.02 o 
  -3  12   7        2.34       20.25      6.90 o 
  -2  12   7      112.07      130.90     10.79 o 
  -1  12   7        8.59       12.46      5.52 o 
   0  12   7      118.72      110.79     21.60 o 
   1  12   7       21.78       21.70      7.85 o 
   2  12   7      119.11      163.62     19.44 o 
   3  12   7        1.50       -5.73      7.60 o 
   4  12   7       81.71       81.19     20.46 o 
   5  12   7       29.11       46.14     17.09 o 
   6  12   7       34.10       41.60     20.64 o 
  -6  13   7        3.65        3.27     22.07 o 
  -5  13   7        0.36        3.41     10.86 o 
  -4  13   7        0.72        6.87      7.56 o 
  -3  13   7       13.35       23.93     10.30 o 
  -2  13   7        0.01        2.44      6.50 o 
  -1  13   7       41.62       34.92      7.95 o 
   0  13   7       10.21       14.60      7.43 o 
   1  13   7        7.91        9.37      7.36 o 
   2  13   7        0.63        0.80      7.59 o 
   3  13   7       10.87       15.51     11.06 o 
   4  13   7        0.06      -12.71     12.71 o 
   5  13   7       33.54       11.67     15.58 o 
  -5  14   7        0.09      -10.23     10.23 o 
  -4  14   7       19.20       27.38      8.82 o 
  -3  14   7       17.14        4.82      7.63 o 
  -2  14   7       10.12        7.04      8.69 o 
  -1  14   7        0.02        0.23      7.17 o 
   0  14   7        4.05        1.73      7.04 o 
   1  14   7        0.92       -6.60      6.60 o 
   2  14   7       11.18       12.11     12.78 o 
   3  14   7       10.05        6.72     14.16 o 
   4  14   7        2.41       -4.54     13.51 o 
  -3  15   7       13.30       28.22     15.12 o 
  -2  15   7        2.72        4.58     12.39 o 
  -1  15   7       19.86       24.47     14.73 o 
   0  15   7        1.16        3.63      8.54 o 
   1  15   7       16.07       20.61     12.21 o 
   2  15   7        0.00      -11.33     11.33 o 
   3  15   7       20.71      -11.37     29.46 o 
  -3 -19   8       22.65       32.95     27.89 o 
  -2 -19   8        0.99        8.74     23.94 o 
  -1 -19   8       13.78       15.31     24.36 o 
   0 -19   8        0.26      -18.80     18.80 o 
   1 -19   8        1.05       18.24     21.36 o 
   2 -19   8        6.37        5.07     14.15 o 
   3 -19   8        9.71        1.28      9.16 o 
  -5 -18   8        4.86       13.51     29.84 o 
  -4 -18   8       20.90       22.86     27.62 o 
  -3 -18   8        3.47       15.20     25.71 o 
  -2 -18   8        3.54       17.23     25.11 o 
  -1 -18   8        6.11       -1.50     20.79 o 
   0 -18   8        0.28       -0.34     20.90 o 
   1 -18   8       56.26       33.74     24.21 o 
   2 -18   8        8.69        2.63     16.51 o 
   3 -18   8        0.55       11.97     14.56 o 
   4 -18   8       27.59        0.75      9.46 o 
  -6 -17   8        9.03        5.25     28.26 o 
  -5 -17   8       10.52       24.02     27.70 o 
  -4 -17   8        0.11       -5.33     24.06 o 
  -3 -17   8       85.85       97.42     20.33 o 
  -2 -17   8        0.12       -6.10     10.25 o 
  -1 -17   8        4.09        5.39     11.24 o 
   0 -17   8        0.61       -3.01      9.98 o 
   1 -17   8       38.00       47.85     20.32 o 
   2 -17   8        0.67       11.13     11.80 o 
   3 -17   8       62.45       53.81     54.29 o 
   4 -17   8        0.13        4.16      7.38 o 
   5 -17   8       52.82       50.24     30.93 o 
   6 -17   8       12.47        0.19      6.72 o 
  -7 -16   8       11.24       -4.02     27.21 o 
  -6 -16   8        0.02       -2.50     12.63 o 
  -5 -16   8        0.04        6.12     10.80 o 
  -4 -16   8       22.38       16.72     13.70 o 
  -3 -16   8        6.02       10.82     12.54 o 
  -2 -16   8        8.63        2.99     11.00 o 
  -1 -16   8       50.89       59.56     16.58 o 
   0 -16   8        8.44       -5.47      9.22 o 
   1 -16   8        7.28        0.68      9.62 o 
   2 -16   8        0.00       -1.19      8.37 o 
   3 -16   8       55.83       62.83     20.15 o 
   4 -16   8       20.02       16.79      7.31 o 
   5 -16   8       14.17        5.29      7.03 o 
   6 -16   8        0.02        8.04      5.57 o 
  -8 -15   8        1.20       -1.20     28.15 o 
  -7 -15   8       40.23       20.99     12.36 o 
  -6 -15   8        0.02        0.89     10.05 o 
  -5 -15   8       58.16       73.66     12.45 o 
  -4 -15   8       16.96       19.94     13.03 o 
  -3 -15   8        0.05       -4.11      9.75 o 
  -2 -15   8       12.05        3.46     10.65 o 
  -1 -15   8       45.05       58.19     21.11 o 
   0 -15   8        0.01        7.72     10.34 o 
   1 -15   8        4.72       -5.18      8.15 o 
   2 -15   8        5.12       11.98     18.32 o 
   3 -15   8       42.78       26.52     10.08 o 
   4 -15   8        0.02        3.32      5.50 o 
   5 -15   8        1.16       -4.87      4.87 o 
   6 -15   8       62.46       63.78     11.96 o 
   7 -15   8        0.01       -0.54      6.64 o 
  -8 -14   8       31.26       20.72     24.62 o 
  -7 -14   8        0.19        6.60     10.10 o 
  -6 -14   8      116.50      134.50     25.58 o 
  -5 -14   8       18.93       23.40      9.65 o 
  -4 -14   8       74.45       72.42     17.16 o 
  -3 -14   8       72.69       88.85     13.76 o 
  -2 -14   8      122.53       72.48     16.25 o 
  -1 -14   8        0.02        3.17      9.73 o 
   0 -14   8      103.35      103.28     17.49 o 
   1 -14   8       18.18       12.80     19.70 o 
   2 -14   8       51.56       68.61     23.53 o 
   3 -14   8       23.83       17.59      6.32 o 
   4 -14   8       35.08       25.52     10.58 o 
   5 -14   8       38.40       20.27      8.87 o 
   6 -14   8       23.61       26.68     12.23 o 
   7 -14   8       13.82        4.04      5.67 o 
   8 -14   8        8.99       35.69     22.07 o 
  -8 -13   8        0.07        4.88     21.73 o 
  -7 -13   8        0.67        3.03      9.10 o 
  -6 -13   8       21.00       17.64     13.37 o 
  -5 -13   8       28.80       35.02      9.68 o 
  -4 -13   8       22.75       14.80      8.75 o 
  -3 -13   8       48.91       72.18     10.92 o 
  -2 -13   8        6.16        7.38     13.72 o 
  -1 -13   8        8.81        7.15     18.82 o 
   0 -13   8       45.98       33.28     11.99 o 
   1 -13   8      215.32      247.41     22.49 o 
   2 -13   8       13.60       18.66      6.07 o 
   3 -13   8        0.77       -4.49      4.75 o 
   4 -13   8        2.14        6.33      5.17 o 
   5 -13   8        0.21        3.71      5.13 o 
   6 -13   8        1.49       -4.54      4.54 o 
   7 -13   8        0.49        4.78      7.36 o 
   8 -13   8       18.36       40.12     21.24 o 
  -9 -12   8        1.25        4.62     21.13 o 
  -8 -12   8       60.05       25.17     17.90 o 
  -7 -12   8       34.57       47.69     10.53 o 
  -6 -12   8        4.45       -0.88      7.60 o 
  -5 -12   8        2.59       -0.05      7.39 o 
  -4 -12   8       85.26       60.40     14.68 o 
  -3 -12   8       60.42       46.41      9.18 o 
  -2 -12   8      780.08      786.23     25.99 o 
  -1 -12   8       57.47       54.47     12.96 o 
   0 -12   8       83.27       84.52     14.62 o 
   1 -12   8        9.13       11.94      5.50 o 
   2 -12   8        7.11        0.88      5.11 o 
   3 -12   8        0.06        3.36      5.39 o 
   4 -12   8        6.54        2.95      5.11 o 
   5 -12   8       36.48       37.76     10.16 o 
   6 -12   8      100.53      114.85     12.52 o 
   7 -12   8        1.56       -4.60      7.70 o 
   8 -12   8        3.31       -1.12     11.35 o 
   9 -12   8       10.33       -4.39     17.94 o 
  -9 -11   8        7.10       14.07     22.29 o 
  -8 -11   8       14.93       58.26     17.50 o 
  -7 -11   8       17.03        1.48     13.30 o 
  -6 -11   8       24.25       30.19      9.91 o 
  -5 -11   8        8.79        1.43      6.79 o 
  -4 -11   8       75.01       81.20     12.81 o 
  -3 -11   8      657.93      691.24     22.87 o 
  -2 -11   8      207.71      180.65     12.49 o 
  -1 -11   8      221.23      198.27     14.86 o 
   0 -11   8       57.99       71.08      7.20 o 
   1 -11   8      802.28      815.29     22.93 o 
   2 -11   8      190.25      150.70     10.21 o 
   3 -11   8       29.42       39.35      7.06 o 
   4 -11   8       54.72       62.81      8.53 o 
   5 -11   8      152.24      143.91     12.78 o 
   6 -11   8        0.19       -3.51      6.39 o 
   7 -11   8        5.93       13.37      6.57 o 
   8 -11   8        0.19       -3.31      8.32 o 
   9 -11   8       27.49       28.82     18.95 o 
 -10 -10   8        1.35       -9.80     22.11 o 
  -9 -10   8        1.68       -2.14     19.33 o 
  -8 -10   8       82.23       97.92     28.00 o 
  -7 -10   8        1.36      -10.81     10.81 o 
  -6 -10   8      185.36      192.44     25.59 o 
  -5 -10   8       10.85       15.21      7.74 o 
  -4 -10   8      198.45      193.11     12.97 o 
  -3 -10   8        0.21       -3.20      5.69 o 
  -2 -10   8        0.00       -0.25      6.13 o 
  -1 -10   8       25.44       26.27      4.89 o 
   0 -10   8       14.90       19.01      4.46 o 
   1 -10   8        8.91       -2.38      3.94 o 
   2 -10   8      219.30      204.17     11.20 o 
   3 -10   8       29.92       26.32      5.98 o 
   4 -10   8        1.13       -1.51      4.66 o 
   5 -10   8       29.40       24.02      6.20 o 
   6 -10   8       12.31        6.06      4.67 o 
   7 -10   8       70.21       81.32     11.24 o 
   8 -10   8       12.94        3.20     10.78 o 
   9 -10   8       14.15       16.25     17.90 o 
  10 -10   8       10.82       19.70     20.08 o 
  -9  -9   8       88.48       98.72     20.32 o 
  -8  -9   8       42.34       46.24     15.44 o 
  -7  -9   8        4.87       -2.61     21.86 o 
  -6  -9   8        0.13        9.96      7.26 o 
  -5  -9   8     1175.88     1205.86     32.55 o 
  -4  -9   8       44.11       32.86      7.49 o 
  -3  -9   8      296.20      270.93     13.43 o 
  -2  -9   8      485.77      437.73     13.19 o 
  -1  -9   8      327.18      368.20     10.24 o 
   0  -9   8       11.32       27.13      4.43 o 
   1  -9   8        0.62        1.02      4.10 o 
   2  -9   8      354.68      347.71     13.41 o 
   3  -9   8      365.20      392.84     22.19 o 
   4  -9   8        7.52       11.10      4.92 o 
   5  -9   8        0.99       -2.68      4.19 o 
   6  -9   8      194.17      225.17     13.39 o 
   7  -9   8       72.18       75.78      9.58 o 
   8  -9   8        0.13        4.74      7.03 o 
   9  -9   8        3.41       -1.42     10.66 o 
  10  -9   8       18.85       37.98     21.77 o 
 -10  -8   8        6.22        1.35     21.05 o 
  -9  -8   8       28.02       35.44     15.61 o 
  -8  -8   8        1.14        1.97     12.23 o 
  -7  -8   8        3.21       -8.76     10.43 o 
  -6  -8   8        2.09       -1.26      6.51 o 
  -5  -8   8       53.56       49.17      8.42 o 
  -4  -8   8      612.94      500.20     20.77 o 
  -3  -8   8       66.31       81.81      6.99 o 
  -2  -8   8     1670.26     1588.04     39.03 o 
  -1  -8   8      222.74      213.08      7.71 o 
   0  -8   8        2.85       -0.74      2.71 o 
   1  -8   8       90.19       80.88      5.68 o 
   2  -8   8       99.45      106.00     11.07 o 
   3  -8   8        5.81       -3.86      3.86 o 
   4  -8   8        3.84       -2.63      4.20 o 
   5  -8   8        7.21        2.29      4.52 o 
   6  -8   8        3.45        8.79      6.52 o 
   7  -8   8       31.12       51.57      8.53 o 
   8  -8   8       61.54       87.68     13.82 o 
   9  -8   8        0.36      -14.82     14.82 o 
  10  -8   8       49.05       67.11     24.88 o 
 -11  -7   8       27.21       50.74     26.98 o 
 -10  -7   8       38.41        5.10     20.42 o 
  -9  -7   8        6.26        0.60     12.24 o 
  -8  -7   8       18.37       16.70     12.85 o 
  -7  -7   8      608.67      629.15     32.97 o 
  -6  -7   8      151.25      136.56     12.25 o 
  -5  -7   8       82.16       91.39     11.78 o 
  -4  -7   8       81.84       72.75      9.15 o 
  -3  -7   8       71.43       92.02      5.72 o 
  -2  -7   8        4.99        0.79      2.76 o 
  -1  -7   8      590.06      581.85     13.10 o 
   0  -7   8      612.07      620.15     13.49 o 
   1  -7   8     1590.55     1708.29     32.32 o 
   2  -7   8      409.05      414.43     16.53 o 
   3  -7   8        2.20        2.75      4.18 o 
   4  -7   8      751.13      731.00     21.32 o 
   5  -7   8       46.79       46.38      6.83 o 
   6  -7   8       14.94       15.40      6.04 o 
   7  -7   8        2.73       -6.22      6.22 o 
   8  -7   8       22.48       24.96      7.82 o 
   9  -7   8        0.37       -5.25      8.17 o 
  10  -7   8        0.42       21.39     18.35 o 
 -11  -6   8        6.60       -0.04     19.93 o 
 -10  -6   8       11.35        6.65     13.92 o 
  -9  -6   8       25.87       28.43     14.73 o 
  -8  -6   8      287.09      285.34     24.76 o 
  -7  -6   8        4.88       -3.93     21.62 o 
  -6  -6   8      580.40      558.82     29.10 o 
  -5  -6   8        1.59        3.60      4.08 o 
  -4  -6   8      654.47      629.78     16.37 o 
  -3  -6   8      125.73      161.88      6.98 o 
  -2  -6   8        1.35       10.62      2.97 o 
  -1  -6   8      125.47      131.20      6.85 o 
   0  -6   8     1156.40     1157.62     21.03 o 
   1  -6   8      619.92      740.41     18.63 o 
   2  -6   8      800.23      781.68     20.76 o 
   3  -6   8       90.17       81.49      7.20 o 
   4  -6   8      372.65      363.30     13.88 o 
   5  -6   8       22.99       18.29      5.81 o 
   6  -6   8      111.18      101.65     12.51 o 
   7  -6   8       13.97        7.95      6.46 o 
   8  -6   8       44.96       62.12      9.35 o 
   9  -6   8        0.50        8.57      7.60 o 
  10  -6   8        5.41       -6.87     15.16 o 
 -11  -5   8        0.31        6.64     20.64 o 
 -10  -5   8        0.96       24.33     20.32 o 
  -9  -5   8       72.11       80.53     34.15 o 
  -8  -5   8      165.08      184.84     30.10 o 
  -7  -5   8      104.22      129.31     19.22 o 
  -6  -5   8      115.57      134.74     12.33 o 
  -5  -5   8      123.07      132.69      7.70 o 
  -4  -5   8      208.96      219.30      8.09 o 
  -3  -5   8      252.95      204.66      7.45 o 
  -2  -5   8        0.46        0.60      2.53 o 
  -1  -5   8       33.68       35.87      3.79 o 
   0  -5   8       32.84       32.35      3.45 o 
   1  -5   8       61.13      119.28      6.10 o 
   2  -5   8        3.17        6.76      2.82 o 
   3  -5   8      144.11      139.51      6.34 o 
   4  -5   8       38.20       25.53      5.41 o 
   5  -5   8     1282.78     1134.60     29.34 o 
   6  -5   8      352.83      323.55     14.93 o 
   7  -5   8       69.18       84.13      9.64 o 
   8  -5   8       41.24       38.52      8.64 o 
   9  -5   8        6.24        5.57      7.52 o 
  10  -5   8        5.68       -6.02      9.91 o 
  11  -5   8        0.34       22.22     18.54 o 
 -11  -4   8        0.06       28.60     22.22 o 
 -10  -4   8      156.26      172.34     23.14 o 
  -9  -4   8        5.46       -5.52     15.91 o 
  -8  -4   8      142.55      145.35     19.21 o 
  -7  -4   8       21.39       15.88      7.56 o 
  -6  -4   8      487.79      418.59     16.12 o 
  -5  -4   8      159.95      165.97     11.71 o 
  -4  -4   8        3.81        6.94      3.27 o 
  -3  -4   8        0.15       -2.38      2.38 o 
  -2  -4   8     1116.74     1147.07     21.13 o 
  -1  -4   8      136.71      122.00      7.55 o 
   0  -4   8      185.33      232.64      7.23 o 
   1  -4   8      644.32      579.62     13.79 o 
   2  -4   8      122.05       99.88      5.84 o 
   3  -4   8       80.58      102.04      8.28 o 
   4  -4   8       29.05       28.49      5.47 o 
   5  -4   8      489.73      455.51     24.52 o 
   6  -4   8       16.95       11.28      6.15 o 
   7  -4   8      148.41      149.82     11.83 o 
   8  -4   8       40.13       58.71      9.52 o 
   9  -4   8       46.06       43.57      9.52 o 
  10  -4   8        1.44       -5.52      9.01 o 
  11  -4   8       37.72       53.89     21.32 o 
 -11  -3   8        1.56        6.49     19.37 o 
 -10  -3   8        0.00       21.21     18.39 o 
  -9  -3   8      104.86       75.24     16.46 o 
  -8  -3   8        1.48       -5.07      6.88 o 
  -7  -3   8      133.19      127.64     12.78 o 
  -6  -3   8       88.53       96.64      9.22 o 
  -5  -3   8     1193.59     1213.90     25.35 o 
  -4  -3   8        0.03       -0.99      2.73 o 
  -3  -3   8     2542.95     2661.45     42.82 o 
  -2  -3   8      214.83      195.68      8.08 o 
  -1  -3   8    12328.65    12457.57    179.02 o 
   0  -3   8      262.86      223.49      6.93 o 
   1  -3   8      567.87      478.71     10.65 o 
   2  -3   8      291.02      309.82     13.29 o 
   3  -3   8     1241.07     1102.07     25.35 o 
   4  -3   8      160.18      147.95      8.80 o 
   5  -3   8      685.14      729.91     18.06 o 
   6  -3   8        7.43        3.45      5.67 o 
   7  -3   8       33.78       48.26      8.34 o 
   8  -3   8       24.95       32.32      8.13 o 
   9  -3   8        0.62       -3.88      6.32 o 
  10  -3   8       94.40       89.23     17.81 o 
  11  -3   8       18.09        8.03     16.14 o 
 -11  -2   8       45.76       29.50     23.23 o 
 -10  -2   8        3.63       -5.88     11.47 o 
  -9  -2   8        5.37       23.49     10.23 o 
  -8  -2   8        5.71        7.75      7.36 o 
  -7  -2   8        0.37        3.78      6.84 o 
  -6  -2   8       29.21       45.40     10.76 o 
  -5  -2   8      111.07      118.37     12.98 o 
  -4  -2   8      762.92      914.88     19.94 o 
  -3  -2   8        7.36        1.89      3.28 o 
  -2  -2   8       24.60       23.05      3.24 o 
  -1  -2   8      194.97      220.43      9.44 o 
   0  -2   8      223.46      202.75      6.63 o 
   1  -2   8      997.84      986.38     18.12 o 
   2  -2   8     1063.59     1096.66     19.80 o 
   3  -2   8      162.93      152.62      5.98 o 
   4  -2   8      194.66      216.97      7.46 o 
   5  -2   8       82.85       93.79      6.95 o 
   6  -2   8       31.42       39.86      6.41 o 
   7  -2   8        9.02       11.64      6.57 o 
   8  -2   8        0.00       -6.80      6.80 o 
   9  -2   8       12.26       15.20     10.19 o 
  10  -2   8       20.68       15.48      9.13 o 
  11  -2   8        1.21       14.37     16.66 o 
 -11  -1   8       54.06       66.17     24.43 o 
 -10  -1   8       19.08        8.69     10.10 o 
  -9  -1   8        9.13       10.15      8.69 o 
  -8  -1   8        0.77       -6.43      6.43 o 
  -7  -1   8      105.01      131.07     11.60 o 
  -6  -1   8       13.28       12.82      6.05 o 
  -5  -1   8      551.45      538.01     23.88 o 
  -4  -1   8       76.52       67.74      7.28 o 
  -3  -1   8     2217.10     2400.32     47.85 o 
  -2  -1   8        7.80       14.71      3.53 o 
  -1  -1   8     2297.01     2792.39     44.15 o 
   0  -1   8       55.07       61.60      4.29 o 
   1  -1   8     1170.73     1207.21     21.46 o 
   2  -1   8      521.98      560.08     12.20 o 
   3  -1   8      323.81      373.36      9.76 o 
   4  -1   8      273.71      259.85     12.06 o 
   5  -1   8        7.82        9.41      4.07 o 
   6  -1   8        4.71       11.01      4.79 o 
   7  -1   8       40.41       53.80      8.53 o 
   8  -1   8       56.09       75.35     10.05 o 
   9  -1   8        1.69        1.18      7.16 o 
  10  -1   8       44.92       40.38      9.74 o 
  11  -1   8        1.49       11.07     15.84 o 
 -11   0   8       22.64       13.01     19.35 o 
 -10   0   8       15.50       19.51      9.44 o 
  -9   0   8        6.00        1.37      7.73 o 
  -8   0   8      333.61      333.16     17.52 o 
  -7   0   8       16.98        9.97      7.45 o 
  -6   0   8       71.59       78.10      9.24 o 
  -5   0   8        1.14       -4.27      4.27 o 
  -4   0   8      706.04      639.38     15.84 o 
  -3   0   8       65.10       51.67      5.36 o 
  -2   0   8      178.93      276.93      8.34 o 
  -1   0   8        0.03        2.69      2.55 o 
   0   0   8     5375.25     5551.03     82.93 o 
   1   0   8      168.95      137.21      5.86 o 
   2   0   8        0.69       -2.65      2.65 o 
   3   0   8        3.18        7.50      3.29 o 
   4   0   8      330.87      401.10     11.07 o 
   5   0   8        8.62        1.23      4.06 o 
   6   0   8       32.50       33.55      5.68 o 
   7   0   8        3.13       -4.35      4.95 o 
   8   0   8      154.72      151.76     12.49 o 
   9   0   8       16.13       18.41      8.56 o 
  10   0   8       11.40        9.29      8.44 o 
 -11   1   8        1.77        4.95     11.14 o 
 -10   1   8       29.26       33.45     10.50 o 
  -9   1   8        0.00       -6.56      7.15 o 
  -8   1   8      148.59      131.93     12.76 o 
  -7   1   8      181.38      162.59     12.76 o 
  -6   1   8        1.71       -3.89      5.67 o 
  -5   1   8      251.53      251.08     14.89 o 
  -4   1   8       25.72       18.44      5.29 o 
  -3   1   8      396.61      405.49     14.45 o 
  -2   1   8       55.38       59.29      4.89 o 
  -1   1   8       80.07       60.20      5.24 o 
   0   1   8      101.70      111.49      5.64 o 
   1   1   8      343.11      280.63      8.51 o 
   2   1   8      300.73      254.83      9.70 o 
   3   1   8     2810.64     2767.43     44.95 o 
   4   1   8      149.32      162.94      7.64 o 
   5   1   8        7.71        4.95      4.34 o 
   6   1   8       51.86       50.47      6.34 o 
   7   1   8       10.75       10.90      5.47 o 
   8   1   8        2.10        1.47      5.56 o 
   9   1   8       28.76       16.66      8.19 o 
  10   1   8       14.47       13.91     10.56 o 
  11   1   8       22.21       18.13     29.91 o 
 -11   2   8        0.01       12.80     14.40 o 
 -10   2   8       70.53       91.96     12.90 o 
  -9   2   8        0.74        7.04      7.89 o 
  -8   2   8       30.39       34.66      8.82 o 
  -7   2   8        2.43        9.07      6.78 o 
  -6   2   8      302.76      284.47     15.07 o 
  -5   2   8       26.17       21.47      7.10 o 
  -4   2   8       34.31       29.29      6.20 o 
  -3   2   8       48.46       57.40      5.89 o 
  -2   2   8     1824.89     1998.70     34.11 o 
  -1   2   8       24.65       29.67      3.97 o 
   0   2   8      313.36      369.83     10.14 o 
   1   2   8       23.41       14.90      4.53 o 
   2   2   8      236.42      287.85     11.59 o 
   3   2   8      156.97      175.06      8.94 o 
   4   2   8        5.93       21.85      4.71 o 
   5   2   8      113.35       90.72      7.93 o 
   6   2   8      171.34      140.08      9.70 o 
   7   2   8        4.38       14.88      5.58 o 
   8   2   8        7.05        1.03      5.84 o 
   9   2   8        0.61       16.51      9.65 o 
  10   2   8       10.47        3.54     14.46 o 
 -11   3   8       14.67       16.93     19.46 o 
 -10   3   8       21.02       40.26     10.81 o 
  -9   3   8        8.49        0.04      8.30 o 
  -8   3   8       27.14       37.96      9.21 o 
  -7   3   8       34.79       31.49      8.59 o 
  -6   3   8        1.67       -3.53      6.05 o 
  -5   3   8      182.26      253.64     21.72 o 
  -4   3   8      248.63      235.33     12.20 o 
  -3   3   8      817.82      752.98     18.25 o 
  -2   3   8        0.30       -3.53      4.30 o 
  -1   3   8        1.14       -1.19      2.76 o 
   0   3   8      116.78      118.59      6.35 o 
   1   3   8      570.33      490.17     12.46 o 
   2   3   8       99.86       90.22      5.99 o 
   3   3   8      403.42      373.48     11.08 o 
   4   3   8       37.50       28.32      5.00 o 
   5   3   8      563.18      584.20     17.41 o 
   6   3   8       36.25       33.57      6.12 o 
   7   3   8        0.21        2.59      6.55 o 
   8   3   8        1.08       -6.16      6.34 o 
   9   3   8       28.56       27.48     11.01 o 
  10   3   8        0.02       -1.45     14.59 o 
 -11   4   8       10.58       -6.98     16.96 o 
 -10   4   8       12.40       15.33      9.80 o 
  -9   4   8       27.54       38.96      9.86 o 
  -8   4   8       68.98       64.13     10.66 o 
  -7   4   8        0.11       -7.17      9.04 o 
  -6   4   8        0.01        3.48      6.58 o 
  -5   4   8       23.06       21.03      6.82 o 
  -4   4   8       75.18       78.63      8.32 o 
  -3   4   8       23.51       30.90      5.06 o 
  -2   4   8      195.19      231.99     11.57 o 
  -1   4   8      194.97      217.54     13.47 o 
   0   4   8      239.43      244.13      8.78 o 
   1   4   8      479.24      518.42     13.26 o 
   2   4   8      504.27      571.98     14.32 o 
   3   4   8        6.27        9.31      4.23 o 
   4   4   8       15.22       18.05      4.86 o 
   5   4   8      124.90      140.40      8.58 o 
   6   4   8        4.63        2.80      4.95 o 
   7   4   8        8.23        0.77      5.19 o 
   8   4   8       15.78        0.95      8.48 o 
   9   4   8       22.50       24.29     10.04 o 
  10   4   8       12.46        5.76     30.23 o 
 -10   5   8       13.94       19.80     11.39 o 
  -9   5   8      133.28      143.48     14.56 o 
  -8   5   8       13.21       32.28      9.29 o 
  -7   5   8       11.53        6.82      6.94 o 
  -6   5   8        9.91        7.86      6.58 o 
  -5   5   8      193.71      193.48     12.55 o 
  -4   5   8       15.68       16.55      5.91 o 
  -3   5   8      231.75      266.42     10.97 o 
  -2   5   8       40.11       40.79      5.13 o 
  -1   5   8      831.18      795.57     17.83 o 
   0   5   8        0.03        1.05      3.40 o 
   1   5   8       35.14       32.12      6.09 o 
   2   5   8       39.69       27.09      5.53 o 
   3   5   8     1617.37     1460.97     28.11 o 
   4   5   8       58.59       75.42      6.83 o 
   5   5   8      691.93      694.82     17.81 o 
   6   5   8        9.77       -1.15      4.79 o 
   7   5   8        0.01       -0.67      7.93 o 
   8   5   8       22.75       23.97      9.96 o 
   9   5   8        0.94       -6.97      9.46 o 
  10   5   8       12.26       -0.64     15.91 o 
 -10   6   8        0.17        1.42      9.90 o 
  -9   6   8        1.50        0.59      7.84 o 
  -8   6   8       10.60        4.01      7.97 o 
  -7   6   8        0.18       -6.59      6.59 o 
  -6   6   8        4.61        9.94      7.00 o 
  -5   6   8        0.32       -5.33      5.33 o 
  -4   6   8        2.93        3.47      5.69 o 
  -3   6   8      169.34      163.42     10.58 o 
  -2   6   8       38.67       26.21      5.04 o 
  -1   6   8        0.32       -0.55      3.56 o 
   0   6   8      254.91      232.71     12.82 o 
   1   6   8       61.26       55.95      5.90 o 
   2   6   8       81.25       81.20      6.60 o 
   3   6   8      292.17      298.39     14.16 o 
   4   6   8      863.01      853.94     21.05 o 
   5   6   8        2.95       -3.36      7.03 o 
   6   6   8       69.08       48.03     10.16 o 
   7   6   8       29.23       18.03     11.83 o 
   8   6   8       11.43       11.12      9.49 o 
   9   6   8        1.23       31.12     25.99 o 
 -10   7   8        0.88        4.09     15.84 o 
  -9   7   8       33.52       38.28     11.88 o 
  -8   7   8       13.29       19.82      8.77 o 
  -7   7   8       29.71       26.66     11.08 o 
  -6   7   8       31.20       31.78      8.17 o 
  -5   7   8       29.94       28.51      7.61 o 
  -4   7   8      130.39      153.09     13.55 o 
  -3   7   8      135.19      136.61     13.16 o 
  -2   7   8        0.08        1.38      3.92 o 
  -1   7   8      110.16      134.51      9.03 o 
   0   7   8       21.96       18.61      5.50 o 
   1   7   8      306.16      308.83     19.93 o 
   2   7   8      294.54      353.04     16.84 o 
   3   7   8        7.65        4.20      4.91 o 
   4   7   8        2.10        1.97      4.73 o 
   5   7   8       27.78       24.12      8.82 o 
   6   7   8      135.81      132.52     14.61 o 
   7   7   8       12.55       19.36      9.54 o 
   8   7   8       40.88       40.78     14.30 o 
   9   7   8        7.35        2.01     16.07 o 
  -9   8   8       20.73        5.66     10.54 o 
  -8   8   8       78.71       88.17     13.55 o 
  -7   8   8        6.89        6.95      7.06 o 
  -6   8   8       79.51      108.23     11.62 o 
  -5   8   8       35.15       30.06      8.20 o 
  -4   8   8       68.44       74.57      9.20 o 
  -3   8   8       20.73       23.15     10.01 o 
  -2   8   8      696.92      758.06     24.36 o 
  -1   8   8       56.28       63.94      6.69 o 
   0   8   8      816.92      770.96     18.93 o 
   1   8   8       24.66       26.93      5.43 o 
   2   8   8      203.61      198.68      9.77 o 
   3   8   8       60.97       46.94      6.49 o 
   4   8   8       98.07      100.61     10.91 o 
   5   8   8       13.93       16.81      8.56 o 
   6   8   8       10.81       15.19      9.42 o 
   7   8   8        6.94       -8.80     10.70 o 
   8   8   8        1.05        0.34     15.28 o 
   9   8   8       10.06      -11.18     30.36 o 
  -9   9   8        5.04        9.87     15.43 o 
  -8   9   8       25.28       19.83      9.84 o 
  -7   9   8        8.56        6.30      8.23 o 
  -6   9   8        3.92       16.45     12.45 o 
  -5   9   8        3.34        0.48      6.40 o 
  -4   9   8       16.71       22.65      6.91 o 
  -3   9   8       10.25        9.83      6.03 o 
  -2   9   8       28.29       41.31      7.53 o 
  -1   9   8       61.09       69.61      7.02 o 
   0   9   8        1.08       -4.31      4.31 o 
   1   9   8      229.23      256.56     16.84 o 
   2   9   8        0.51       -4.41      4.41 o 
   3   9   8      116.06       98.33     10.63 o 
   4   9   8        6.32        3.50      9.40 o 
   5   9   8       30.99       23.99      8.94 o 
   6   9   8        8.89       -7.32      8.33 o 
   7   9   8        0.70      -10.57     12.82 o 
   8   9   8        2.12       -1.12     15.77 o 
  -8  10   8       42.04       49.99     18.75 o 
  -7  10   8        9.65       16.58     12.47 o 
  -6  10   8       57.64       63.36     17.56 o 
  -5  10   8        0.58        3.38      7.70 o 
  -4  10   8       58.30       73.92      9.59 o 
  -3  10   8        0.50       -1.76      5.57 o 
  -2  10   8      247.73      277.86     15.56 o 
  -1  10   8       48.75       52.12      6.90 o 
   0  10   8       70.94       65.96      7.25 o 
   1  10   8        2.98       10.82      5.48 o 
   2  10   8       59.82       72.11     10.49 o 
   3  10   8        0.55        5.33      7.88 o 
   4  10   8        0.07        0.48      8.21 o 
   5  10   8       59.94       81.90     18.09 o 
   6  10   8        1.71       -3.20     15.29 o 
   7  10   8        5.91        2.87     15.02 o 
  -7  11   8        7.98       28.37     12.98 o 
  -6  11   8        0.01        8.38      9.04 o 
  -5  11   8      118.54      123.48     12.51 o 
  -4  11   8       11.67       14.28      7.25 o 
  -3  11   8       64.81       49.94      8.63 o 
  -2  11   8        0.02        8.21      6.25 o 
  -1  11   8       81.24       95.41     12.60 o 
   0  11   8       23.22       23.21      7.79 o 
   1  11   8      161.84      142.35     16.25 o 
   2  11   8        1.13        2.61      6.93 o 
   3  11   8      196.71      179.35     13.85 o 
   4  11   8       10.38       19.89      8.70 o 
   5  11   8       33.21       20.25     14.71 o 
   6  11   8        4.39        3.19     14.59 o 
   7  11   8       18.73        8.03     28.26 o 
  -6  12   8        4.89        6.37      8.94 o 
  -5  12   8        9.50       14.82     10.88 o 
  -4  12   8        0.04       -2.51      6.55 o 
  -3  12   8        0.13        1.21      6.58 o 
  -2  12   8        0.21        0.10      6.36 o 
  -1  12   8        8.05       13.61      5.85 o 
   0  12   8        0.01       -6.35      6.35 o 
   1  12   8       17.50       11.04      7.30 o 
   2  12   8        9.38        5.13      7.54 o 
   3  12   8        0.10       68.88     51.65 o 
   4  12   8        2.80       18.94     18.82 o 
   5  12   8        3.44       30.55     17.41 o 
   6  12   8       14.39        5.10     29.80 o 
  -5  13   8       54.15       76.38     16.54 o 
  -4  13   8        3.21       15.57      8.21 o 
  -3  13   8       26.14       18.42      7.74 o 
  -2  13   8        0.07       -3.36      6.47 o 
  -1  13   8       27.94       33.56      9.53 o 
   0  13   8       11.42       -4.22      6.88 o 
   1  13   8        8.05        1.12      7.21 o 
   2  13   8        6.28       11.10     10.21 o 
   3  13   8       70.29       82.42     38.92 o 
   4  13   8        9.50        6.14     14.96 o 
   5  13   8       11.70      -27.29     27.29 o 
  -4  14   8       14.41       12.05     13.06 o 
  -3  14   8        0.69        5.72      9.53 o 
  -2  14   8       32.80       54.04     16.48 o 
  -1  14   8       14.18       19.55     13.36 o 
   0  14   8        7.31        9.30      9.72 o 
   1  14   8        8.10       -8.84     13.44 o 
   2  14   8       19.48       23.23     21.09 o 
   3  14   8        0.09       -2.06     15.31 o 
   0  15   8       13.20       -2.29     18.35 o 
  -2 -19   9        7.45      -17.83     19.97 o 
  -1 -19   9        0.17        0.11     23.12 o 
   0 -19   9        2.66       25.90     23.91 o 
   1 -19   9        6.03      -11.48     17.79 o 
   2 -19   9        4.18        0.45     15.46 o 
  -4 -18   9       28.85       12.72     25.97 o 
  -3 -18   9        1.15       -1.88     21.77 o 
  -2 -18   9       44.11       32.50     27.21 o 
  -1 -18   9        0.45        3.42     22.18 o 
   0 -18   9        0.94       38.28     27.47 o 
   1 -18   9        0.28      -14.22     18.65 o 
   2 -18   9        3.86        3.53     18.20 o 
   3 -18   9       12.72        3.38     11.93 o 
   4 -18   9       37.96       16.10     13.02 o 
  -6 -17   9        0.01       55.85     33.21 o 
  -5 -17   9       16.05       -3.19     24.92 o 
  -4 -17   9        6.44       11.37     25.26 o 
  -3 -17   9        1.45       -7.43     22.67 o 
  -2 -17   9       24.86       36.46     28.49 o 
  -1 -17   9        2.60        8.44     11.88 o 
   0 -17   9        6.52        5.92     11.72 o 
   1 -17   9       23.35       14.19     15.31 o 
   2 -17   9       11.78       14.09     11.52 o 
   3 -17   9        4.95        2.87      8.97 o 
   4 -17   9       18.92        0.60      8.93 o 
   5 -17   9        0.01       -3.61      6.98 o 
  -7 -16   9       17.24        4.20     24.43 o 
  -6 -16   9       68.08       49.45     23.69 o 
  -5 -16   9       10.44       28.61     12.38 o 
  -4 -16   9       85.19       98.26     23.38 o 
  -3 -16   9        6.39        9.47     12.37 o 
  -2 -16   9       37.81       54.74     17.83 o 
  -1 -16   9       34.19       35.83     24.88 o 
   0 -16   9       34.83       40.41     14.11 o 
   1 -16   9       12.84       34.00     13.84 o 
   2 -16   9      103.90       96.92     23.98 o 
   3 -16   9        1.78        5.09      9.21 o 
   4 -16   9       30.20       17.87     10.74 o 
   5 -16   9       54.02       71.67     11.42 o 
   6 -16   9       16.07       11.29      6.39 o 
  -7 -15   9       14.07        7.17     11.38 o 
  -6 -15   9        0.01       -1.00      9.04 o 
  -5 -15   9       56.09       59.71     11.97 o 
  -4 -15   9        2.53       17.94     14.07 o 
  -3 -15   9       34.35       29.95     14.11 o 
  -2 -15   9       22.83       34.40     15.84 o 
  -1 -15   9        3.07       -0.38      8.79 o 
   0 -15   9        1.10        2.52      9.76 o 
   1 -15   9       20.19       26.87     11.86 o 
   2 -15   9        0.13        5.98      9.51 o 
   3 -15   9       15.79        6.73      8.09 o 
   4 -15   9       15.52        7.80      5.38 o 
   5 -15   9       28.77       33.76      9.29 o 
   6 -15   9       24.29        9.02      7.16 o 
   7 -15   9        2.36        0.11      5.55 o 
  -8 -14   9       44.02       98.44     31.08 o 
  -7 -14   9       28.15       29.38     11.24 o 
  -6 -14   9        8.87       13.25      9.51 o 
  -5 -14   9        0.69        7.34      8.75 o 
  -4 -14   9        4.91       19.65      9.07 o 
  -3 -14   9       17.82       20.09     12.03 o 
  -2 -14   9       25.50        9.92     10.63 o 
  -1 -14   9      282.58      227.97     45.15 o 
   0 -14   9        0.29        2.95      9.61 o 
   1 -14   9       44.98       29.30     11.63 o 
   2 -14   9        0.03       -1.14      8.12 o 
   3 -14   9        0.20        7.36      6.17 o 
   4 -14   9        0.01       -3.47      5.15 o 
   5 -14   9       13.03        7.59      5.94 o 
   6 -14   9        5.12       13.54      6.54 o 
   7 -14   9       86.62      139.95     18.18 o 
   8 -14   9        0.21       11.82     19.63 o 
  -8 -13   9        1.49      -11.75     20.45 o 
  -7 -13   9       55.65       47.64     13.73 o 
  -6 -13   9       16.90       22.83      9.46 o 
  -5 -13   9       17.88       23.08     11.87 o 
  -4 -13   9        0.00        1.70      7.39 o 
  -3 -13   9       68.03       63.47     10.20 o 
  -2 -13   9      137.91      116.40     18.01 o 
  -1 -13   9      595.30      593.95     67.65 o 
   0 -13   9        7.83       -4.95      9.02 o 
   1 -13   9       10.14        0.18      7.90 o 
   2 -13   9       45.51       32.57      6.70 o 
   3 -13   9        0.45       -2.54      5.14 o 
   4 -13   9       10.92       13.79      5.86 o 
   5 -13   9       26.25       29.94     16.06 o 
   6 -13   9        0.31       -0.54      4.77 o 
   7 -13   9        9.09        4.57      7.13 o 
   8 -13   9        1.96        4.67     12.02 o 
  -9 -12   9        1.86      -19.78     19.78 o 
  -8 -12   9       11.44       11.65     17.04 o 
  -7 -12   9        8.32       33.09     14.70 o 
  -6 -12   9        1.18       13.20      8.05 o 
  -5 -12   9      108.13      108.52     12.33 o 
  -4 -12   9       35.40       41.09      8.93 o 
  -3 -12   9        1.40       -1.70      6.59 o 
  -2 -12   9      222.35      242.22     29.51 o 
  -1 -12   9        2.23       -4.66      9.15 o 
   0 -12   9      724.26      740.24     36.45 o 
   1 -12   9       36.76       24.34      6.38 o 
   2 -12   9      393.76      454.34     17.68 o 
   3 -12   9       92.76       76.44      8.54 o 
   4 -12   9        2.32       -4.67      4.67 o 
   5 -12   9        4.73        1.96      5.23 o 
   6 -12   9       18.53       10.65      5.65 o 
   7 -12   9       34.59       30.23      8.41 o 
   8 -12   9       21.41       35.23     14.94 o 
   9 -12   9       17.69       18.92     21.36 o 
  -9 -11   9       16.22        8.71     22.63 o 
  -8 -11   9        8.29        3.52     14.20 o 
  -7 -11   9       76.67       79.94     24.77 o 
  -6 -11   9       22.43       20.55      9.59 o 
  -5 -11   9       97.08       96.93     12.56 o 
  -4 -11   9      193.54      184.69     15.33 o 
  -3 -11   9      403.52      318.25     31.44 o 
  -2 -11   9       70.47       80.68     11.97 o 
  -1 -11   9      631.84      684.59     45.30 o 
   0 -11   9        2.45        1.46      4.65 o 
   1 -11   9       76.74       74.60      8.84 o 
   2 -11   9       47.09       51.23      7.39 o 
   3 -11   9       44.36       26.67      6.65 o 
   4 -11   9      166.68      141.89     14.34 o 
   5 -11   9        0.87       -4.44      4.44 o 
   6 -11   9        0.21        3.52      4.67 o 
   7 -11   9        0.84        4.43      6.20 o 
   8 -11   9        9.27        3.02      7.08 o 
   9 -11   9        1.15       -9.01     17.08 o 
  -8 -10   9       35.34       25.45     24.30 o 
  -7 -10   9       11.06       22.46     12.50 o 
  -6 -10   9       61.11       43.03     11.77 o 
  -5 -10   9       10.27        5.97      6.83 o 
  -4 -10   9      145.64      107.85     10.82 o 
  -3 -10   9      126.53      117.92     10.47 o 
  -2 -10   9      918.24      863.10     32.27 o 
  -1 -10   9       92.18       89.04      6.13 o 
   0 -10   9      748.43      755.45     21.18 o 
   1 -10   9        5.44        4.47      4.60 o 
   2 -10   9      282.06      287.80     12.78 o 
   3 -10   9      263.25      213.54     12.05 o 
   4 -10   9        1.95       -4.70      4.70 o 
   5 -10   9      112.54       98.61     14.94 o 
   6 -10   9       34.43       35.52      7.78 o 
   7 -10   9        0.45       -5.51      5.96 o 
   8 -10   9        6.22       -0.47      6.71 o 
   9 -10   9       13.98        8.48     17.79 o 
 -10  -9   9       16.22       10.17     21.99 o 
  -9  -9   9       40.13       47.10     20.15 o 
  -8  -9   9       47.65       83.09     25.78 o 
  -7  -9   9       25.43      -10.32     10.32 o 
  -6  -9   9       23.56       13.57     11.70 o 
  -5  -9   9      252.66      240.82     30.27 o 
  -4  -9   9       14.50       25.37      7.20 o 
  -3  -9   9      817.58      879.30     25.05 o 
  -2  -9   9       72.81       63.14      6.26 o 
  -1  -9   9      219.88      169.08      9.36 o 
   0  -9   9        0.19       -3.14      3.14 o 
   1  -9   9       58.37       42.05      5.99 o 
   2  -9   9      114.68      130.19      9.18 o 
   3  -9   9       91.79       88.22      8.36 o 
   4  -9   9       30.17       11.22      6.39 o 
   5  -9   9       92.06       81.96     14.86 o 
   6  -9   9       70.92      105.32     10.98 o 
   7  -9   9        0.83       -2.47      5.45 o 
   8  -9   9        0.00       -7.62      7.62 o 
   9  -9   9       29.65       19.25     26.91 o 
  10  -9   9        2.61      -16.10     16.10 o 
 -10  -8   9       18.69       42.82     22.97 o 
  -9  -8   9       14.71       14.27     29.57 o 
  -8  -8   9       40.73       29.54     13.94 o 
  -7  -8   9       24.25       44.91     18.48 o 
  -6  -8   9      591.47      578.38     30.08 o 
  -5  -8   9        2.72       -5.14      5.14 o 
  -4  -8   9      904.92      747.87     26.32 o 
  -3  -8   9       15.32       17.73      4.96 o 
  -2  -8   9       68.53       75.88      5.54 o 
  -1  -8   9      508.85      508.50     12.63 o 
   0  -8   9       29.93       50.69      5.09 o 
   1  -8   9       10.03       11.78      4.30 o 
   2  -8   9      119.64      129.79      8.89 o 
   3  -8   9      156.81      145.43     17.20 o 
   4  -8   9        4.34       -4.63      4.63 o 
   5  -8   9      131.83      125.21     10.14 o 
   6  -8   9      206.96      249.56     16.76 o 
   7  -8   9        5.33        3.27      6.25 o 
   8  -8   9        7.66       13.18      7.54 o 
   9  -8   9        0.40        7.71      7.49 o 
  10  -8   9        0.50        2.63     18.65 o 
 -10  -7   9        6.60        3.75     20.04 o 
  -9  -7   9       17.68       17.36     14.55 o 
  -8  -7   9        2.39       17.64     13.09 o 
  -7  -7   9       27.81       79.85     22.31 o 
  -6  -7   9        4.73       13.17     14.97 o 
  -5  -7   9      782.23      812.41     30.05 o 
  -4  -7   9       93.28       89.39      7.11 o 
  -3  -7   9      560.67      533.21     13.26 o 
  -2  -7   9       24.19       21.14      3.93 o 
  -1  -7   9      606.49      530.58     12.71 o 
   0  -7   9       15.64       13.81      3.28 o 
   1  -7   9       57.02       73.39      5.65 o 
   2  -7   9       12.58        8.86      4.25 o 
   3  -7   9      601.10      538.40     18.11 o 
   4  -7   9       26.03       23.90      5.85 o 
   5  -7   9       43.58       53.04      7.43 o 
   6  -7   9       34.89       41.61     13.50 o 
   7  -7   9      183.77      197.47     23.39 o 
   8  -7   9        7.71       11.79      7.20 o 
   9  -7   9       16.93       15.85      9.82 o 
  10  -7   9        0.01       -2.14     16.14 o 
 -11  -6   9        0.10        8.56     20.90 o 
 -10  -6   9        4.39       34.23     22.71 o 
  -9  -6   9        0.12      -10.18     18.90 o 
  -8  -6   9       47.42       71.69     15.97 o 
  -7  -6   9       56.40       44.85     13.68 o 
  -6  -6   9       48.23       78.71     14.97 o 
  -5  -6   9       16.40       13.48      4.19 o 
  -4  -6   9       21.27       21.04      4.14 o 
  -3  -6   9        9.58       12.82      3.59 o 
  -2  -6   9       43.73       30.75      4.07 o 
  -1  -6   9      139.08      166.30      7.02 o 
   0  -6   9      306.72      451.14     11.24 o 
   1  -6   9        2.42       -1.16      4.18 o 
   2  -6   9      104.87      117.78      6.62 o 
   3  -6   9       95.64       98.16      8.77 o 
   4  -6   9        0.13       -4.31      4.31 o 
   5  -6   9       96.20       90.15      8.81 o 
   6  -6   9       14.39       28.85      8.73 o 
   7  -6   9       47.37       52.55      8.73 o 
   8  -6   9       16.82        9.26      7.11 o 
   9  -6   9        0.00        3.12      7.78 o 
  10  -6   9       24.08       66.43     22.71 o 
 -11  -5   9       60.44       43.46     25.60 o 
 -10  -5   9        0.50       -1.73     17.45 o 
  -9  -5   9       58.90       77.97     17.14 o 
  -8  -5   9       68.06       73.85     16.15 o 
  -7  -5   9      852.34      779.31     37.38 o 
  -6  -5   9       89.30       68.42      8.79 o 
  -5  -5   9       55.77       70.97      6.32 o 
  -4  -5   9       19.99       16.27      4.33 o 
  -3  -5   9      741.77      575.06     13.59 o 
  -2  -5   9        1.32        2.54      2.49 o 
  -1  -5   9      328.69      369.80      9.97 o 
   0  -5   9      109.70      102.61      6.02 o 
   1  -5   9      245.32      256.36      7.84 o 
   2  -5   9      462.63      495.26     14.26 o 
   3  -5   9       90.89       84.03      6.12 o 
   4  -5   9       80.29       81.22      8.03 o 
   5  -5   9      171.38      235.71     29.89 o 
   6  -5   9       53.26       43.99      7.82 o 
   7  -5   9      105.98      111.25     13.22 o 
   8  -5   9       27.92       28.76     12.74 o 
   9  -5   9        2.31       -9.02      9.55 o 
  10  -5   9       15.56        6.03     14.17 o 
 -11  -4   9        6.28       38.39     22.71 o 
 -10  -4   9        0.01       22.27     13.64 o 
  -9  -4   9        2.88       -2.44     11.26 o 
  -8  -4   9      194.17      198.72     21.67 o 
  -7  -4   9       50.09       55.36     10.37 o 
  -6  -4   9       10.48       -1.07      5.68 o 
  -5  -4   9      181.30      154.73      8.11 o 
  -4  -4   9     1023.46     1112.51     44.19 o 
  -3  -4   9       60.83       49.88      4.85 o 
  -2  -4   9        0.02       -0.18      2.54 o 
  -1  -4   9        5.58        2.24      2.52 o 
   0  -4   9      984.01     1047.56     19.64 o 
   1  -4   9        0.03       -2.17      2.19 o 
   2  -4   9        0.37        0.33      2.29 o 
   3  -4   9       21.39       21.17      4.33 o 
   4  -4   9     1798.49     1828.28     39.35 o 
   5  -4   9      311.61      315.99     14.22 o 
   6  -4   9       62.12       83.07      9.36 o 
   7  -4   9        0.07       -4.83      5.38 o 
   8  -4   9       20.41       25.03     10.16 o 
   9  -4   9        0.35        1.03      7.05 o 
  10  -4   9        3.90        2.00      9.28 o 
 -11  -3   9       37.94        8.74     21.02 o 
 -10  -3   9       28.57       16.84     13.48 o 
  -9  -3   9       86.35       98.64     18.10 o 
  -8  -3   9       14.16       21.65      8.01 o 
  -7  -3   9      297.00      248.86     14.45 o 
  -6  -3   9       16.13       19.65      6.66 o 
  -5  -3   9      283.41      285.70     13.48 o 
  -4  -3   9       19.98       22.16      3.67 o 
  -3  -3   9      244.46      277.37     10.78 o 
  -2  -3   9        0.84        1.39      2.59 o 
  -1  -3   9      918.61     1005.82     19.24 o 
   0  -3   9      297.65      316.28      8.81 o 
   1  -3   9       62.36       75.71      4.65 o 
   2  -3   9        0.20       -1.05      2.28 o 
   3  -3   9        4.18       -2.23      2.63 o 
   4  -3   9       57.50       49.67      5.23 o 
   5  -3   9       89.19       82.77     10.76 o 
   6  -3   9        5.96        0.45      5.75 o 
   7  -3   9       39.00       53.10      9.77 o 
   8  -3   9      105.97      104.77     11.43 o 
   9  -3   9        0.11        8.23      7.38 o 
  10  -3   9        5.42       -5.85      8.20 o 
 -11  -2   9        4.38       30.48     21.92 o 
 -10  -2   9      140.11      177.56     23.37 o 
  -9  -2   9       10.33       -1.20      9.14 o 
  -8  -2   9       14.61       12.44      7.51 o 
  -7  -2   9      249.13      251.75     14.66 o 
  -6  -2   9      217.33      214.00     13.00 o 
  -5  -2   9      138.72      123.15      9.77 o 
  -4  -2   9        1.26        0.99      3.08 o 
  -3  -2   9        1.41        0.31      2.59 o 
  -2  -2   9     2822.69     3138.09     49.72 o 
  -1  -2   9      145.57      156.83      6.57 o 
   0  -2   9      189.16      262.06      7.96 o 
   1  -2   9      243.27      285.29      9.03 o 
   2  -2   9       71.61       55.37      5.39 o 
   3  -2   9      767.07      728.37     15.24 o 
   4  -2   9        9.81        8.77      3.48 o 
   5  -2   9        7.20        3.60      7.13 o 
   6  -2   9      261.63      206.18     20.44 o 
   7  -2   9        8.49        8.17      6.71 o 
   8  -2   9        2.74        4.50      7.00 o 
   9  -2   9       95.22       82.71     11.22 o 
  10  -2   9       20.38        9.47      8.55 o 
 -11  -1   9        5.93       30.40     22.07 o 
 -10  -1   9        3.94       13.87     10.57 o 
  -9  -1   9       30.42       30.43      9.23 o 
  -8  -1   9        1.73       -0.10      7.11 o 
  -7  -1   9       26.86       15.40      7.67 o 
  -6  -1   9       13.52       15.12      6.44 o 
  -5  -1   9       34.96       35.46      6.76 o 
  -4  -1   9        3.00        6.11      3.64 o 
  -3  -1   9       67.23       78.75      5.31 o 
  -2  -1   9        0.09       -2.42      2.68 o 
  -1  -1   9      340.30      382.38     10.22 o 
   0  -1   9      247.87      249.22      8.00 o 
   1  -1   9      428.89      413.28     10.55 o 
   2  -1   9        0.22        3.18      2.68 o 
   3  -1   9     2187.53     2153.23     36.02 o 
   4  -1   9        7.91        8.87      3.63 o 
   5  -1   9       97.12      103.17      8.54 o 
   6  -1   9      174.01      145.61      9.51 o 
   7  -1   9       33.79       50.64     10.83 o 
   8  -1   9        0.04       -1.99      6.11 o 
   9  -1   9        8.93        6.08      7.35 o 
  10  -1   9        0.00       -5.71     11.80 o 
 -11   0   9       13.89       27.31     16.12 o 
 -10   0   9        0.85        4.90      9.05 o 
  -9   0   9       74.44       70.66     11.41 o 
  -8   0   9       75.46       69.23     10.53 o 
  -7   0   9        0.16       -4.62      6.21 o 
  -6   0   9        0.75        5.93      9.76 o 
  -5   0   9       25.75       23.07      6.47 o 
  -4   0   9     1530.97     1493.79     34.59 o 
  -3   0   9       21.76       24.67      4.43 o 
  -2   0   9     2473.20     2606.25     42.59 o 
  -1   0   9        0.55        3.29      2.85 o 
   0   0   9     2653.11     2628.15     42.52 o 
   1   0   9        4.20        7.80      2.95 o 
   2   0   9     1447.70     1536.67     27.18 o 
   3   0   9      335.01      325.82     10.33 o 
   4   0   9        0.69        1.19      3.51 o 
   5   0   9      398.52      376.13     11.73 o 
   6   0   9       10.06        5.89      4.91 o 
   7   0   9       48.08       63.99      8.13 o 
   8   0   9        0.77        4.40      7.01 o 
   9   0   9        7.78        5.19      7.66 o 
  10   0   9       35.04       46.20     10.86 o 
 -11   1   9       26.85       44.41     17.22 o 
 -10   1   9        5.64        8.14      9.37 o 
  -9   1   9       83.90       67.81     12.48 o 
  -8   1   9        1.66        1.26      7.44 o 
  -7   1   9        0.20        5.88      6.72 o 
  -6   1   9       20.10       18.11     12.49 o 
  -5   1   9       24.94       28.70      6.95 o 
  -4   1   9       69.31       84.99      8.51 o 
  -3   1   9     1242.29     1173.70     24.80 o 
  -2   1   9       17.58        9.52      3.42 o 
  -1   1   9     1230.30     1245.82     23.58 o 
   0   1   9       51.27       51.11      8.80 o 
   1   1   9      248.87      192.27      7.51 o 
   2   1   9       20.31       10.02      3.57 o 
   3   1   9     1063.44     1021.95     20.57 o 
   4   1   9      113.76      100.41      6.68 o 
   5   1   9      376.53      379.98     12.12 o 
   6   1   9      115.30      101.57      7.60 o 
   7   1   9       31.91       34.45      9.01 o 
   8   1   9       22.26       23.85     14.44 o 
   9   1   9        2.35       -1.37      7.04 o 
  10   1   9       10.45       26.78     11.41 o 
 -11   2   9       30.65       55.36     22.74 o 
 -10   2   9        0.89        3.05      8.89 o 
  -9   2   9       74.35       99.57     15.95 o 
  -8   2   9       21.44       23.75      8.63 o 
  -7   2   9      210.98      216.06     14.86 o 
  -6   2   9       51.52       54.81      8.83 o 
  -5   2   9      104.87      116.12     10.10 o 
  -4   2   9      685.98      704.42     21.36 o 
  -3   2   9        0.08       -3.30      3.30 o 
  -2   2   9       22.46       31.77      6.86 o 
  -1   2   9       96.71      105.65      7.25 o 
   0   2   9      174.80      172.23      7.51 o 
   1   2   9      180.24      155.13      7.20 o 
   2   2   9     1043.78     1032.41     20.81 o 
   3   2   9      261.66      307.48     10.87 o 
   4   2   9      882.32      854.06     18.98 o 
   5   2   9       32.41       34.98      8.04 o 
   6   2   9       23.68       22.64      5.69 o 
   7   2   9        0.02        8.55      5.47 o 
   8   2   9      116.20      111.11      9.18 o 
   9   2   9        0.43       -8.91      8.91 o 
  10   2   9       11.06       -6.08     27.02 o 
 -10   3   9        0.55       -2.08      8.66 o 
  -9   3   9       64.01       60.53     11.18 o 
  -8   3   9       45.36       38.77      9.63 o 
  -7   3   9      309.83      284.10     16.60 o 
  -6   3   9        0.01       -4.20      5.99 o 
  -5   3   9       29.20       39.38      8.92 o 
  -4   3   9        8.07       12.29      5.82 o 
  -3   3   9       96.16       71.55      6.75 o 
  -2   3   9        3.20       -3.22      3.22 o 
  -1   3   9      591.99      699.11     16.14 o 
   0   3   9      121.79      139.17      9.20 o 
   1   3   9       84.88       78.96      5.89 o 
   2   3   9      460.56      443.08     12.40 o 
   3   3   9       75.85       65.39      6.06 o 
   4   3   9      110.68      115.88      7.49 o 
   5   3   9      281.11      298.22     11.34 o 
   6   3   9       33.69       24.87      5.84 o 
   7   3   9       29.58       38.59      6.80 o 
   8   3   9        7.80       13.80      8.68 o 
   9   3   9        0.98       -5.68      9.97 o 
  10   3   9       23.38       29.42     32.20 o 
 -10   4   9       66.14       99.66     18.78 o 
  -9   4   9        1.37        8.85      8.62 o 
  -8   4   9       79.62       96.26     12.23 o 
  -7   4   9        1.33        2.08      6.83 o 
  -6   4   9      242.88      206.23     13.98 o 
  -5   4   9        5.92        0.82      5.76 o 
  -4   4   9       82.50      105.89      9.76 o 
  -3   4   9       89.47      100.26      8.80 o 
  -2   4   9      544.73      526.94     14.50 o 
  -1   4   9        0.43        0.09      3.42 o 
   0   4   9      488.88      504.47     13.43 o 
   1   4   9        7.49       12.46      3.98 o 
   2   4   9      691.92      680.21     16.43 o 
   3   4   9       98.73      107.39      7.22 o 
   4   4   9      704.31      622.27     16.30 o 
   5   4   9       98.69       73.81      7.30 o 
   6   4   9       56.53       36.21      7.68 o 
   7   4   9       10.82        8.42      8.77 o 
   8   4   9       18.91       20.44      9.45 o 
   9   4   9        2.05        1.64     10.69 o 
  10   4   9       26.55      -20.98     28.07 o 
 -10   5   9       27.30        8.50     13.82 o 
  -9   5   9        5.13       11.64      8.74 o 
  -8   5   9        6.09        4.68      8.43 o 
  -7   5   9       20.39       26.74      8.30 o 
  -6   5   9       11.07       16.42      7.08 o 
  -5   5   9        0.31        3.68     11.12 o 
  -4   5   9       37.35       52.76      9.70 o 
  -3   5   9      116.95      132.14     10.03 o 
  -2   5   9      170.00      164.39      8.61 o 
  -1   5   9       35.64       41.52      5.21 o 
   0   5   9       45.12       50.39      5.57 o 
   1   5   9        9.19       12.40      4.44 o 
   2   5   9      160.46      147.97      8.24 o 
   3   5   9       75.91       89.01      7.27 o 
   4   5   9       10.01       15.35      5.32 o 
   5   5   9      188.63      219.53     10.87 o 
   6   5   9       30.33       16.83      6.01 o 
   7   5   9       53.22       51.84     10.17 o 
   8   5   9        5.62       -4.27      9.28 o 
   9   5   9       16.40       15.62     16.97 o 
 -10   6   9       33.27       21.39     17.98 o 
  -9   6   9        7.47       16.98     10.01 o 
  -8   6   9      120.78      121.59     13.60 o 
  -7   6   9        9.44        2.12      6.98 o 
  -6   6   9       20.20       29.74      8.41 o 
  -5   6   9        6.65        8.79      6.50 o 
  -4   6   9       42.06       58.94     10.69 o 
  -3   6   9       29.25       32.98      7.03 o 
  -2   6   9       84.57       82.24      7.03 o 
  -1   6   9        0.29        0.68      3.89 o 
   0   6   9      287.77      321.35     11.45 o 
   1   6   9        1.83        0.05      3.85 o 
   2   6   9      451.89      453.98     14.49 o 
   3   6   9        5.54       -1.38      4.51 o 
   4   6   9      132.37      129.71      9.70 o 
   5   6   9      142.42      175.22     19.60 o 
   6   6   9        0.87       -7.03      7.03 o 
   7   6   9       33.18       17.73      9.31 o 
   8   6   9        4.23       -4.03     15.20 o 
   9   6   9       16.05       46.21     18.35 o 
  -9   7   9       12.15       19.40     11.07 o 
  -8   7   9       23.14       23.82     10.61 o 
  -7   7   9       89.64       91.91     13.39 o 
  -6   7   9        1.74        0.67      6.84 o 
  -5   7   9       96.63      107.79     12.71 o 
  -4   7   9        1.17        3.42      5.86 o 
  -3   7   9       86.88       96.64      9.47 o 
  -2   7   9        0.31       -1.16      4.51 o 
  -1   7   9      209.84      176.71      9.26 o 
   0   7   9        2.35       -4.09      4.09 o 
   1   7   9      230.00      262.97     16.05 o 
   2   7   9      165.97      182.99     11.48 o 
   3   7   9      383.84      383.76     13.72 o 
   4   7   9        2.04       11.33      5.49 o 
   5   7   9       74.74       82.43     18.14 o 
   6   7   9       33.93       23.16      9.36 o 
   7   7   9       14.28        8.33      9.22 o 
   8   7   9        7.61       17.42     16.61 o 
   9   7   9        5.05       -6.23     30.74 o 
  -9   8   9       18.37       35.09     18.47 o 
  -8   8   9       20.55       14.74     10.00 o 
  -7   8   9       46.19       58.24     12.67 o 
  -6   8   9       28.37       28.68      8.73 o 
  -5   8   9       31.99       40.96      8.69 o 
  -4   8   9       33.22       22.93      7.49 o 
  -3   8   9        0.14       -5.08      5.08 o 
  -2   8   9       41.56       55.55      7.93 o 
  -1   8   9       27.09       29.12      5.75 o 
   0   8   9       41.54       54.03      6.58 o 
   1   8   9        4.44        7.81      4.84 o 
   2   8   9       40.78       46.19     10.25 o 
   3   8   9        8.77       10.65      7.05 o 
   4   8   9       25.89       36.67      8.79 o 
   5   8   9       47.91       43.04      9.86 o 
   6   8   9        5.89        5.75      8.68 o 
   7   8   9       32.50       26.23     29.31 o 
   8   8   9        8.41        6.03     15.36 o 
  -8   9   9        0.32      -10.30     10.30 o 
  -7   9   9       49.32       33.22     12.46 o 
  -6   9   9       16.90       26.32      8.32 o 
  -5   9   9       60.19       59.70      9.85 o 
  -4   9   9        9.09        4.83      6.82 o 
  -3   9   9      180.06      191.18     12.73 o 
  -2   9   9       49.56       58.49      8.32 o 
  -1   9   9       48.13       54.88      7.38 o 
   0   9   9        0.19       -0.18      4.69 o 
   1   9   9        5.05        0.34      4.87 o 
   2   9   9        0.00       -5.06      5.06 o 
   3   9   9       97.17       84.29     10.33 o 
   4   9   9        1.14        7.02      7.70 o 
   5   9   9        3.17       -6.62      7.83 o 
   6   9   9       38.22       28.55     30.25 o 
   7   9   9        0.58        1.17     14.69 o 
  -7  10   9        2.89        2.55      9.47 o 
  -6  10   9       32.04       54.29     11.48 o 
  -5  10   9        0.82       18.52      8.37 o 
  -4  10   9       29.10       23.06      8.49 o 
  -3  10   9       39.59       54.18     12.03 o 
  -2  10   9       31.74       57.21      9.22 o 
  -1  10   9        3.38        5.58      5.32 o 
   0  10   9       37.24       34.34      6.57 o 
   1  10   9        0.00       -4.87      4.87 o 
   2  10   9      114.77      113.98     18.68 o 
   3  10   9       11.89       20.05      8.21 o 
   4  10   9       24.95        4.23      8.18 o 
   5  10   9        3.42      -11.93     11.93 o 
   6  10   9        2.62       17.50     29.63 o 
   7  10   9        3.75      -11.48     30.17 o 
  -7  11   9       24.56       29.35     16.36 o 
  -6  11   9        4.92       22.44     16.31 o 
  -5  11   9       40.32       48.76     10.06 o 
  -4  11   9        0.59        9.14      7.32 o 
  -3  11   9        1.92        7.95      6.65 o 
  -2  11   9        0.88       -2.65      6.10 o 
  -1  11   9       28.68       21.19      6.92 o 
   0  11   9       58.41       63.63      7.85 o 
   1  11   9        0.83        5.36      6.85 o 
   2  11   9        1.25       -3.29      7.05 o 
   3  11   9        0.81        1.01      7.66 o 
   4  11   9        4.66        2.94     12.85 o 
   5  11   9        0.04        0.06     13.03 o 
   6  11   9        6.56       20.18     15.24 o 
  -6  12   9       45.09       50.63     18.13 o 
  -5  12   9        4.51       11.17     12.12 o 
  -4  12   9       51.90       73.51     10.92 o 
  -3  12   9        4.10        7.64      7.16 o 
  -2  12   9       71.08       63.72      9.81 o 
  -1  12   9        5.57       -1.59      6.47 o 
   0  12   9       31.84       36.25      8.77 o 
   1  12   9        4.36       -0.27      7.10 o 
   2  12   9       98.78      103.33     26.39 o 
   3  12   9        4.66       -9.07     12.37 o 
   4  12   9       35.09       30.39     22.35 o 
   5  12   9        2.43       -9.40     16.40 o 
  -4  13   9        1.81       -5.24      9.96 o 
  -3  13   9       26.14       37.58     10.95 o 
  -2  13   9        3.70        9.21      8.99 o 
  -1  13   9        7.53       -5.85     12.16 o 
   0  13   9       47.34       38.60     25.26 o 
   1  13   9       12.42       13.63     14.06 o 
   2  13   9        1.70       21.35     18.05 o 
   3  13   9        3.79       -3.60     12.99 o 
   4  13   9        0.76      -21.24     30.02 o 
  -2  14   9        1.50      -10.40     10.40 o 
  -1  14   9        9.31       -8.59     11.45 o 
   0  14   9        1.43       -8.54      9.79 o 
   1  14   9        6.02       -2.33     11.12 o 
   2  14   9        3.73      -13.77     21.28 o 
  -2 -19  10        1.02      -12.39     23.68 o 
  -1 -19  10        0.07      -11.93     21.81 o 
   0 -19  10        0.92       12.87     23.91 o 
   1 -19  10        2.34      -19.14     19.14 o 
  -4 -18  10       12.53       10.51     26.72 o 
  -3 -18  10        0.00       17.79     26.72 o 
  -2 -18  10        0.41       -8.63     21.92 o 
  -1 -18  10       21.08       26.95     26.05 o 
   0 -18  10        0.07        3.15     23.27 o 
   1 -18  10        1.61       -9.08     19.89 o 
   2 -18  10       23.41        7.47     19.07 o 
   3 -18  10        4.34        3.53     14.60 o 
   4 -18  10        4.79        6.16      9.53 o 
  -5 -17  10       60.27       45.00     30.17 o 
  -4 -17  10        0.74      -17.38     20.68 o 
  -3 -17  10       97.01       38.88     27.74 o 
  -2 -17  10        0.03       18.28     24.73 o 
  -1 -17  10       11.18       -3.05     11.03 o 
   0 -17  10        0.51       -8.53      8.53 o 
   1 -17  10       21.91       13.50     11.88 o 
   2 -17  10        5.15       -1.50     19.10 o 
   3 -17  10       85.93       31.38     18.54 o 
   4 -17  10        6.59       -2.44      9.04 o 
   5 -17  10       33.29       44.66     20.27 o 
  -6 -16  10        6.36       11.01     16.65 o 
  -5 -16  10       17.72       22.95     15.28 o 
  -4 -16  10       13.73       18.37     13.36 o 
  -3 -16  10        6.59       39.34     15.78 o 
  -2 -16  10       18.89       20.86     22.24 o 
  -1 -16  10       34.26       15.44     18.05 o 
   0 -16  10        0.00        3.18     10.22 o 
   1 -16  10       45.06       63.31     15.72 o 
   2 -16  10        1.10        0.44     14.60 o 
   3 -16  10        0.53       -7.71      7.71 o 
   4 -16  10        6.02        4.49      7.04 o 
   5 -16  10        9.77        8.31      7.44 o 
   6 -16  10        1.76        3.95      6.48 o 
  -7 -15  10       45.68       47.71     35.07 o 
  -6 -15  10        0.00       20.09     10.08 o 
  -5 -15  10       14.40       27.07     16.78 o 
  -4 -15  10        0.86        1.40     11.32 o 
  -3 -15  10       15.82       29.55     13.57 o 
  -2 -15  10        2.41       -0.70     10.72 o 
  -1 -15  10       30.21        2.83      9.67 o 
   0 -15  10       16.60       14.00     11.52 o 
   1 -15  10       26.96       22.65     12.08 o 
   2 -15  10        0.01       -7.46      7.63 o 
   3 -15  10       25.44       19.77     10.27 o 
   4 -15  10       34.49       20.76      7.19 o 
   5 -15  10       15.93       10.09      5.76 o 
   6 -15  10       74.15       91.35     16.07 o 
   7 -15  10        0.24        2.44      5.98 o 
  -7 -14  10        5.89       14.72     12.89 o 
  -6 -14  10       60.13       77.36     17.43 o 
  -5 -14  10        5.53       -2.44      7.74 o 
  -4 -14  10       16.26       15.94      9.84 o 
  -3 -14  10        3.86       -8.34      8.65 o 
  -2 -14  10      129.51      152.93     36.82 o 
  -1 -14  10        0.02        0.32      9.44 o 
   0 -14  10       22.06       24.96     11.80 o 
   1 -14  10       70.08       84.66     15.70 o 
   2 -14  10       35.61       64.33     13.74 o 
   3 -14  10       51.12       52.12      8.34 o 
   4 -14  10        2.56        1.87      5.41 o 
   5 -14  10        7.14       -0.06      5.51 o 
   6 -14  10        4.59       -0.65      5.20 o 
   7 -14  10        1.99        3.02      5.34 o 
  -8 -13  10        7.57        2.85     21.54 o 
  -7 -13  10        2.35       18.62     16.42 o 
  -6 -13  10        0.57        4.90      8.08 o 
  -5 -13  10       34.76       36.33      9.84 o 
  -4 -13  10        4.47       18.91      7.66 o 
  -3 -13  10        1.72       10.76     11.15 o 
  -2 -13  10       68.11       67.18     19.27 o 
  -1 -13  10        4.07        4.06     10.24 o 
   0 -13  10       48.39       52.64     13.00 o 
   1 -13  10      198.63      159.28     18.50 o 
   2 -13  10        1.08       -0.92      5.20 o 
   3 -13  10        0.41        2.03      5.35 o 
   4 -13  10        0.03       -1.69      5.11 o 
   5 -13  10        3.33       -0.53      4.96 o 
   6 -13  10      120.23      130.97     13.57 o 
   7 -13  10        0.36       12.86      9.70 o 
   8 -13  10        7.86       -5.06     16.19 o 
  -8 -12  10       15.33       49.28     22.82 o 
  -7 -12  10        0.28       -3.25     11.90 o 
  -6 -12  10        4.08       -9.92      9.92 o 
  -5 -12  10       29.29       27.55      9.85 o 
  -4 -12  10      180.62      178.68     15.70 o 
  -3 -12  10        4.20        4.78      7.35 o 
  -2 -12  10      630.50      715.09     77.75 o 
  -1 -12  10       91.61       83.34     14.98 o 
   0 -12  10      332.32      379.51     58.68 o 
   1 -12  10        7.60       11.36      5.66 o 
   2 -12  10        0.07       -1.55      5.63 o 
   3 -12  10       44.87       54.18      9.21 o 
   4 -12  10       11.05        9.70      6.50 o 
   5 -12  10       19.11       13.52      5.88 o 
   6 -12  10       12.84       14.77     12.26 o 
   7 -12  10        0.43        1.96      6.83 o 
   8 -12  10        0.19       -7.81     11.11 o 
  -8 -11  10        0.12       12.86     21.86 o 
  -7 -11  10        0.77       -2.03     12.07 o 
  -6 -11  10       25.05       16.33      8.56 o 
  -5 -11  10       10.46       15.99      7.77 o 
  -4 -11  10        1.38        3.76      6.75 o 
  -3 -11  10        0.00       -6.65      6.65 o 
  -2 -11  10      151.37      169.05     11.99 o 
  -1 -11  10      713.62      737.28     41.49 o 
   0 -11  10      500.89      499.04     17.18 o 
   1 -11  10      703.39      734.42     22.16 o 
   2 -11  10       45.31       47.22      7.55 o 
   3 -11  10      255.87      268.76     13.94 o 
   4 -11  10       63.19       54.09      7.84 o 
   5 -11  10        4.24        5.90      5.35 o 
   6 -11  10        0.06       -0.63      4.16 o 
   7 -11  10        4.77       -1.91      6.30 o 
   8 -11  10       17.86       22.74      9.60 o 
   9 -11  10        8.01       17.97     14.61 o 
  -9 -10  10       22.01       24.55     22.63 o 
  -8 -10  10       26.73       26.34     14.87 o 
  -7 -10  10       35.18       39.83     14.46 o 
  -6 -10  10        2.23        4.25      6.97 o 
  -5 -10  10        3.69        3.00      6.77 o 
  -4 -10  10      337.29      363.64     18.82 o 
  -3 -10  10       15.44       18.45      7.17 o 
  -2 -10  10      311.26      318.02     14.52 o 
  -1 -10  10       39.94       49.09      5.98 o 
   0 -10  10        1.64       16.37      5.13 o 
   1 -10  10      646.56      607.43     19.48 o 
   2 -10  10      269.63      279.15     13.28 o 
   3 -10  10      107.40      106.01     11.36 o 
   4 -10  10       76.44       64.48      8.38 o 
   5 -10  10       10.75        5.46      5.30 o 
   6 -10  10        2.72        4.05      5.69 o 
   7 -10  10       18.29       16.57      7.16 o 
   8 -10  10        5.48       -2.88      6.47 o 
   9 -10  10        5.08       18.10     14.05 o 
 -10  -9  10        6.72      -14.97     21.09 o 
  -9  -9  10       19.55       83.02     26.98 o 
  -8  -9  10        1.19        2.79     22.89 o 
  -7  -9  10      164.82      179.73     38.26 o 
  -6  -9  10       88.96       90.27     16.48 o 
  -5  -9  10      246.09      231.53     22.13 o 
  -4  -9  10      145.19      173.36     12.80 o 
  -3  -9  10     1675.76     1725.60     56.12 o 
  -2  -9  10        0.11       -0.70      3.70 o 
  -1  -9  10      199.54      191.65      8.11 o 
   0  -9  10      129.97      137.88      9.37 o 
   1  -9  10      855.10      921.23     24.72 o 
   2  -9  10       15.50       12.91      5.12 o 
   3  -9  10      281.50      279.92     13.36 o 
   4  -9  10      664.17      655.31     21.33 o 
   5  -9  10       37.65       24.27      6.96 o 
   6  -9  10       27.29       23.91      6.89 o 
   7  -9  10       11.93       23.40      7.68 o 
   8  -9  10        3.24        6.34      7.53 o 
   9  -9  10       24.69       20.59     10.52 o 
 -10  -8  10        0.69       27.13     22.29 o 
  -9  -8  10       20.16       47.84     17.12 o 
  -8  -8  10        1.04        8.16     18.26 o 
  -7  -8  10        4.04      -14.77     20.55 o 
  -6  -8  10       10.09        6.34     10.72 o 
  -5  -8  10        0.02       -5.09      6.32 o 
  -4  -8  10      149.78      165.71     11.38 o 
  -3  -8  10       39.62       59.10      5.94 o 
  -2  -8  10      389.40      401.08     23.01 o 
  -1  -8  10        4.43        3.60      3.31 o 
   0  -8  10       33.65       23.16      4.40 o 
   1  -8  10      152.66      184.76     10.23 o 
   2  -8  10      147.32      146.11     12.75 o 
   3  -8  10        8.19        3.84      4.43 o 
   4  -8  10       49.30       39.70      7.02 o 
   5  -8  10        0.16        1.26      5.57 o 
   6  -8  10       56.97       53.62      8.57 o 
   7  -8  10        0.61       -0.59      7.74 o 
   8  -8  10       83.79       95.96     11.21 o 
   9  -8  10        0.29       -7.26      7.26 o 
  10  -8  10       21.13       78.06     25.18 o 
 -10  -7  10        1.37        9.46     18.01 o 
  -9  -7  10       43.40       90.42     34.32 o 
  -8  -7  10       25.52       26.86     13.95 o 
  -7  -7  10       69.46       46.91     20.38 o 
  -6  -7  10        9.03        7.95     10.34 o 
  -5  -7  10      351.54      346.48     15.01 o 
  -4  -7  10        0.01       -2.22      3.54 o 
  -3  -7  10        7.22       12.75      4.00 o 
  -2  -7  10      577.32      526.74     13.31 o 
  -1  -7  10       58.45       61.17      5.20 o 
   0  -7  10        0.18        0.38      2.86 o 
   1  -7  10       12.50        7.69      3.65 o 
   2  -7  10       27.52       28.75      5.48 o 
   3  -7  10      183.99      156.90     10.10 o 
   4  -7  10      355.05      325.34     22.29 o 
   5  -7  10        0.35       -0.31      4.99 o 
   6  -7  10       93.79      116.12     24.22 o 
   7  -7  10        4.33        1.74      5.88 o 
   8  -7  10        4.13        4.45      6.91 o 
   9  -7  10       10.05       19.67     10.34 o 
  10  -7  10       30.26       53.03     22.22 o 
 -10  -6  10       49.55       43.46     23.19 o 
  -9  -6  10       56.64       60.03     18.07 o 
  -8  -6  10       50.48       80.35     23.79 o 
  -7  -6  10        7.72       21.12     21.41 o 
  -6  -6  10      225.57      300.90     23.61 o 
  -5  -6  10        0.10        0.83      4.14 o 
  -4  -6  10      273.30      277.80      9.72 o 
  -3  -6  10        3.73        0.96      3.22 o 
  -2  -6  10     1754.61     1732.91     30.79 o 
  -1  -6  10        1.18       -1.70      2.85 o 
   0  -6  10      492.69      481.80     12.08 o 
   1  -6  10      111.09      107.62      5.93 o 
   2  -6  10      218.55      229.27     10.53 o 
   3  -6  10       20.63        8.25      4.99 o 
   4  -6  10      125.37      123.17     10.66 o 
   5  -6  10        0.78        3.60      5.52 o 
   6  -6  10       87.81       94.65     10.03 o 
   7  -6  10       10.16       14.72      7.11 o 
   8  -6  10       22.91       46.27      9.34 o 
   9  -6  10        1.05       -7.23      7.39 o 
  10  -6  10        3.39       -4.09     14.94 o 
 -10  -5  10       33.92       55.58     23.01 o 
  -9  -5  10       19.77        0.08     17.71 o 
  -8  -5  10       19.13       16.30     25.80 o 
  -7  -5  10       63.55       55.72     14.77 o 
  -6  -5  10      111.51      122.02     12.30 o 
  -5  -5  10       73.90       97.23      8.91 o 
  -4  -5  10       38.57       25.82      4.10 o 
  -3  -5  10        0.08        8.11      3.24 o 
  -2  -5  10        0.99        1.56      2.88 o 
  -1  -5  10       69.76       61.13      5.00 o 
   0  -5  10        6.09        4.21      3.08 o 
   1  -5  10       67.50       68.27      6.33 o 
   2  -5  10      297.66      327.54     10.62 o 
   3  -5  10      737.69      666.72     20.11 o 
   4  -5  10      435.09      429.42     16.22 o 
   5  -5  10      409.74      398.43     16.51 o 
   6  -5  10        6.28       -2.44      5.51 o 
   7  -5  10       24.90       30.46     10.54 o 
   8  -5  10        6.27       -5.12      6.53 o 
   9  -5  10        0.42        7.75      8.27 o 
  10  -5  10        0.04      -11.72     12.29 o 
 -11  -4  10       13.29        6.34     22.59 o 
 -10  -4  10       31.98       25.78     20.57 o 
  -9  -4  10        8.58       28.68     13.19 o 
  -8  -4  10      198.54      167.28     20.91 o 
  -7  -4  10       10.52        5.44      8.68 o 
  -6  -4  10       47.57       55.90      8.17 o 
  -5  -4  10       48.36       53.10      7.85 o 
  -4  -4  10       33.73       39.85      4.58 o 
  -3  -4  10        0.01        3.61      2.99 o 
  -2  -4  10      115.94      131.08      6.53 o 
  -1  -4  10       75.10       79.90      6.10 o 
   0  -4  10     1241.36     1463.09     26.12 o 
   1  -4  10       47.79       59.26      5.60 o 
   2  -4  10      139.53      134.77      7.16 o 
   3  -4  10      276.29      316.79     10.60 o 
   4  -4  10        3.85       10.08      5.45 o 
   5  -4  10      328.94      335.29     15.31 o 
   6  -4  10       35.00       14.94      8.62 o 
   7  -4  10       23.95       40.97      9.22 o 
   8  -4  10        6.33        6.15      7.07 o 
   9  -4  10       14.25       12.18     10.20 o 
  10  -4  10        0.16       -8.19      9.91 o 
 -11  -3  10       41.47       22.48     22.44 o 
 -10  -3  10        6.26      -15.39     15.39 o 
  -9  -3  10       74.59       48.09     14.68 o 
  -8  -3  10       11.50       13.07      7.68 o 
  -7  -3  10      202.67      186.06     13.23 o 
  -6  -3  10       52.29       59.48      8.68 o 
  -5  -3  10      227.07      236.08     12.98 o 
  -4  -3  10        7.69        9.43      4.07 o 
  -3  -3  10      683.76      567.96     13.58 o 
  -2  -3  10       24.78       21.13      4.00 o 
  -1  -3  10       26.13       54.62      4.63 o 
   0  -3  10       14.23        7.01      2.95 o 
   1  -3  10       65.62       68.38      5.07 o 
   2  -3  10      271.86      293.69      9.38 o 
   3  -3  10      598.34      650.78     14.38 o 
   4  -3  10       60.70       58.05      5.89 o 
   5  -3  10      632.64      676.65     22.13 o 
   6  -3  10       91.50       76.27      9.45 o 
   7  -3  10        1.11        8.05      6.86 o 
   8  -3  10       35.30       31.13      8.79 o 
   9  -3  10        2.79       -4.64      7.28 o 
  10  -3  10       57.36       63.02     14.11 o 
 -11  -2  10       27.36       53.22     24.09 o 
 -10  -2  10       19.93       20.00     20.79 o 
  -9  -2  10        0.17        1.53      9.14 o 
  -8  -2  10       10.49       19.21      8.05 o 
  -7  -2  10       32.21       14.95      8.12 o 
  -6  -2  10      173.32      164.63     14.34 o 
  -5  -2  10       43.54       52.26      7.85 o 
  -4  -2  10      379.68      360.70     11.72 o 
  -3  -2  10        0.45       -1.64      3.01 o 
  -2  -2  10       90.65      104.83      6.04 o 
  -1  -2  10      260.54      263.51      9.51 o 
   0  -2  10      205.91      190.74      7.52 o 
   1  -2  10       19.12        7.77      2.97 o 
   2  -2  10      468.37      454.68     11.35 o 
   3  -2  10       93.52       96.65      6.63 o 
   4  -2  10      315.54      311.65     14.71 o 
   5  -2  10      129.76      144.65      8.83 o 
   6  -2  10        0.05       -3.06      5.67 o 
   7  -2  10       57.78       64.39      9.94 o 
   8  -2  10       23.01       25.18      8.36 o 
   9  -2  10        1.20       -6.86      6.86 o 
  10  -2  10        3.82       12.44     11.13 o 
 -11  -1  10       14.36       12.42     21.77 o 
 -10  -1  10        4.66       -4.03     12.01 o 
  -9  -1  10       69.91       83.92     11.84 o 
  -8  -1  10       11.06       12.58      7.59 o 
  -7  -1  10       46.17       56.12      9.52 o 
  -6  -1  10      102.78       93.53     11.79 o 
  -5  -1  10       14.03       36.38      8.68 o 
  -4  -1  10        0.98        2.91      5.11 o 
  -3  -1  10     1579.57     1581.70     28.86 o 
  -2  -1  10        0.18       -1.56      3.11 o 
  -1  -1  10     1182.96     1294.99     24.28 o 
   0  -1  10        0.00        3.61      2.88 o 
   1  -1  10       91.95       78.64      7.78 o 
   2  -1  10      158.89      159.37      6.92 o 
   3  -1  10       48.48       47.86      4.75 o 
   4  -1  10       63.10       73.33      5.76 o 
   5  -1  10      408.14      484.48     21.30 o 
   6  -1  10        1.02        2.18      6.05 o 
   7  -1  10        1.16       -5.19      6.27 o 
   8  -1  10       78.69       85.90     11.24 o 
   9  -1  10        0.88       -1.42      7.57 o 
  10  -1  10       31.96       36.39     10.63 o 
 -10   0  10       30.93       26.49     11.26 o 
  -9   0  10        1.91       10.34      8.14 o 
  -8   0  10       27.05       31.74      9.22 o 
  -7   0  10        4.51       -4.35      6.36 o 
  -6   0  10       99.49       90.50     11.74 o 
  -5   0  10        8.25        9.20      5.79 o 
  -4   0  10       59.57       75.41      8.47 o 
  -3   0  10        3.38        9.44      4.20 o 
  -2   0  10      784.17      778.25     17.04 o 
  -1   0  10        1.27       -0.57      3.75 o 
   0   0  10       49.27       49.48      4.72 o 
   1   0  10       79.05       86.47      5.52 o 
   2   0  10      373.34      376.63     10.63 o 
   3   0  10       26.87       27.78      4.35 o 
   4   0  10      315.99      287.37     10.10 o 
   5   0  10       13.63        9.62      4.54 o 
   6   0  10       50.68       42.35      7.05 o 
   7   0  10       37.27       49.29      9.98 o 
   8   0  10       45.99       38.18      9.35 o 
   9   0  10        0.00        2.34      7.65 o 
  10   0  10        8.60       12.65     10.51 o 
 -10   1  10       17.23        9.09     16.23 o 
  -9   1  10        7.75        7.76      8.31 o 
  -8   1  10       47.68       53.57     10.05 o 
  -7   1  10        4.74       21.29      7.79 o 
  -6   1  10        0.01       -4.40      5.94 o 
  -5   1  10       62.74       36.82      7.64 o 
  -4   1  10       40.33       40.29      7.23 o 
  -3   1  10       59.86       75.39      6.58 o 
  -2   1  10       13.03       10.66      3.94 o 
  -1   1  10       83.32       94.94      6.16 o 
   0   1  10       55.31       65.83      5.39 o 
   1   1  10        0.10        2.22      3.33 o 
   2   1  10      474.91      463.19     12.47 o 
   3   1  10      196.70      205.72      8.64 o 
   4   1  10      402.09      373.15     11.74 o 
   5   1  10       13.77       12.44      4.74 o 
   6   1  10       63.82       56.81      6.69 o 
   7   1  10       38.01       50.96      6.89 o 
   8   1  10        5.93        0.56      7.13 o 
   9   1  10       43.23       44.80     10.36 o 
  10   1  10       30.36       11.29     18.95 o 
 -10   2  10       52.79       83.19     20.79 o 
  -9   2  10        0.48        6.53      8.44 o 
  -8   2  10      216.22      217.31     16.11 o 
  -7   2  10       44.69       89.64     11.08 o 
  -6   2  10       43.77       56.27      9.15 o 
  -5   2  10      172.25      176.35     13.09 o 
  -4   2  10      226.59      266.51     13.67 o 
  -3   2  10       82.26      112.81      9.05 o 
  -2   2  10       60.09       51.03      5.43 o 
  -1   2  10       37.61       43.47      4.93 o 
   0   2  10     1103.99     1078.83     21.84 o 
   1   2  10       44.02       47.94      5.03 o 
   2   2  10      172.96      150.82      7.72 o 
   3   2  10       49.98       51.48      5.62 o 
   4   2  10      609.51      610.88     15.79 o 
   5   2  10       82.01       69.68      6.82 o 
   6   2  10       18.28       14.16      5.40 o 
   7   2  10        0.15        1.12      5.05 o 
   8   2  10       13.03       32.58      9.07 o 
   9   2  10       18.75        5.84      9.82 o 
  10   2  10        3.04      -18.01     26.46 o 
 -10   3  10       22.01      -10.36     35.39 o 
  -9   3  10       37.55       45.99     10.93 o 
  -8   3  10       41.86       34.08      9.44 o 
  -7   3  10       33.89       41.80      9.47 o 
  -6   3  10       67.43       39.89      8.71 o 
  -5   3  10      414.57      360.61     16.71 o 
  -4   3  10        0.96        7.76      5.56 o 
  -3   3  10       58.47       89.00      8.76 o 
  -2   3  10        7.02        2.89      3.93 o 
  -1   3  10        0.87       -0.26      3.48 o 
   0   3  10       70.38       57.00      8.13 o 
   1   3  10      109.53      128.84      7.39 o 
   2   3  10       46.78       45.13      5.51 o 
   3   3  10      636.33      633.45     16.13 o 
   4   3  10        0.33       -4.10      4.10 o 
   5   3  10       88.64      116.67      8.26 o 
   6   3  10        5.41        0.05      5.20 o 
   7   3  10       98.79       95.56      8.65 o 
   8   3  10        0.02       -6.48      6.48 o 
   9   3  10       22.36       25.30     29.42 o 
 -10   4  10       37.77       47.15     27.77 o 
  -9   4  10       11.49        2.76      8.52 o 
  -8   4  10       18.38       21.97      9.09 o 
  -7   4  10        0.19       -6.82      6.82 o 
  -6   4  10        2.81       -4.79      6.50 o 
  -5   4  10        0.84        4.34      7.00 o 
  -4   4  10       35.12       31.36      7.43 o 
  -3   4  10       63.29       55.63     10.15 o 
  -2   4  10      240.42      226.19     12.48 o 
  -1   4  10        3.93        2.41      3.60 o 
   0   4  10      214.34      193.07      8.94 o 
   1   4  10       78.24       51.63      7.69 o 
   2   4  10       88.32       84.05      7.38 o 
   3   4  10      172.59      175.97      9.10 o 
   4   4  10       76.49       66.49      6.78 o 
   5   4  10       34.13       41.84     12.80 o 
   6   4  10        1.76       -5.15      5.15 o 
   7   4  10       21.24       30.44      7.45 o 
   8   4  10       21.44       31.53     10.08 o 
   9   4  10        6.55       27.71     15.59 o 
  -9   5  10       67.19       66.66     18.92 o 
  -8   5  10        0.03        2.70      7.99 o 
  -7   5  10      212.14      204.50     19.61 o 
  -6   5  10       52.95       52.45      9.50 o 
  -5   5  10      151.85      157.92     12.74 o 
  -4   5  10        6.44        3.19      5.85 o 
  -3   5  10      339.37      340.95     15.14 o 
  -2   5  10       64.30       68.50      6.76 o 
  -1   5  10       13.19       12.43      4.33 o 
   0   5  10      103.12      102.08      7.07 o 
   1   5  10      925.81      864.95     20.08 o 
   2   5  10        2.56       -3.15      4.46 o 
   3   5  10      770.01      769.27     18.95 o 
   4   5  10        5.12        5.57      4.74 o 
   5   5  10      187.25      205.25     10.71 o 
   6   5  10       31.45       28.57      7.20 o 
   7   5  10        8.04        1.30      8.62 o 
   8   5  10       13.39       -1.21      9.99 o 
   9   5  10       24.55        5.49     21.56 o 
  -9   6  10        6.97       14.27     13.87 o 
  -8   6  10        1.17       22.02     10.43 o 
  -7   6  10        5.52        5.07      7.70 o 
  -6   6  10      178.15      215.53     18.35 o 
  -5   6  10       37.47       38.18     10.88 o 
  -4   6  10       31.21       32.25      7.70 o 
  -3   6  10       18.54        6.94      7.51 o 
  -2   6  10       67.37       58.58      7.07 o 
  -1   6  10        0.07       -0.95      4.83 o 
   0   6  10       13.39        3.48      4.43 o 
   1   6  10       64.60       82.04      8.76 o 
   2   6  10      609.85      633.31     21.47 o 
   3   6  10      150.35      154.81     10.39 o 
   4   6  10      105.28      102.22      8.40 o 
   5   6  10       37.58       61.05     10.78 o 
   6   6  10       19.00       15.46      8.24 o 
   7   6  10        0.73        7.74      8.88 o 
   8   6  10       28.59       41.58     19.38 o 
  -9   7  10       66.89      103.02     25.67 o 
  -8   7  10        0.78       21.82     10.49 o 
  -7   7  10       23.12       28.76      9.54 o 
  -6   7  10       32.35       40.64     11.31 o 
  -5   7  10       10.85       -4.82      6.81 o 
  -4   7  10       28.87       25.31      8.59 o 
  -3   7  10      142.08      125.31     10.98 o 
  -2   7  10      103.94      118.45     10.05 o 
  -1   7  10      202.41      186.80     14.81 o 
   0   7  10       36.19       42.96      7.87 o 
   1   7  10        5.27       13.43      5.06 o 
   2   7  10       10.58       10.66      5.01 o 
   3   7  10      124.09      117.48      8.64 o 
   4   7  10       28.53       29.59      6.21 o 
   5   7  10        0.26       -5.23      7.06 o 
   6   7  10      102.67       78.06     15.48 o 
   7   7  10       24.45       16.87     30.89 o 
   8   7  10       34.74       53.38     50.63 o 
  -8   8  10       47.04       35.41     14.92 o 
  -7   8  10        0.60       -8.37      8.37 o 
  -6   8  10      119.47      136.89     13.73 o 
  -5   8  10       37.99       31.25      8.61 o 
  -4   8  10       82.15       99.16     10.91 o 
  -3   8  10        1.08        9.54      6.55 o 
  -2   8  10      349.31      329.29     15.38 o 
  -1   8  10       21.21       15.43      5.37 o 
   0   8  10       26.16       34.96      8.06 o 
   1   8  10        0.09       -1.25      4.60 o 
   2   8  10       94.19       83.20      7.72 o 
   3   8  10       36.59       51.91      8.38 o 
   4   8  10       87.76       85.40     13.10 o 
   5   8  10        9.69       -2.84      7.98 o 
   6   8  10        4.18        5.75     10.22 o 
   7   8  10       10.98       15.56     14.64 o 
  -7   9  10        1.19       -6.71     22.57 o 
  -6   9  10        0.26       10.11      8.52 o 
  -5   9  10       12.76       10.61      7.42 o 
  -4   9  10       23.12       39.53      9.39 o 
  -3   9  10       54.39       72.79     10.80 o 
  -2   9  10        8.03        6.73      6.29 o 
  -1   9  10       79.13       81.21      7.94 o 
   0   9  10       23.70       24.81      5.92 o 
   1   9  10       28.19       30.22      7.69 o 
   2   9  10        0.11       -4.90      4.90 o 
   3   9  10       21.85        8.35      7.34 o 
   4   9  10        0.02       -4.19      7.70 o 
   5   9  10        2.88        6.10      9.94 o 
   6   9  10       16.90       22.55     18.92 o 
   7   9  10        7.66       -9.08     30.17 o 
  -7  10  10        0.08      -12.39     13.44 o 
  -6  10  10       74.30       69.58     16.56 o 
  -5  10  10        8.51        9.06      7.65 o 
  -4  10  10       60.80       76.25     10.81 o 
  -3  10  10        0.11       -6.02      6.02 o 
  -2  10  10       56.18       65.81     10.16 o 
  -1  10  10        8.03        5.00      6.06 o 
   0  10  10        1.72       -1.34      4.91 o 
   1  10  10        0.48       -5.15      5.15 o 
   2  10  10        0.39       -6.68      6.68 o 
   3  10  10        0.40        5.96      7.72 o 
   4  10  10        3.74      -11.56     11.56 o 
   5  10  10        8.35        2.02     13.44 o 
   6  10  10        2.65       25.28     16.30 o 
  -6  11  10        0.42        0.79     12.87 o 
  -5  11  10       81.34      102.43     17.85 o 
  -4  11  10        1.51       -1.63      7.32 o 
  -3  11  10      107.84      149.71     13.26 o 
  -2  11  10        9.13        9.37      7.38 o 
  -1  11  10       64.31       77.57      9.84 o 
   0  11  10       12.34       16.84      6.52 o 
   1  11  10       56.35       62.86      9.96 o 
   2  11  10        4.50       10.61      9.81 o 
   3  11  10       45.06       39.16     27.10 o 
   4  11  10        1.34        3.11     13.63 o 
   5  11  10       14.48       11.31     30.96 o 
  -4  12  10        1.54       33.75     12.47 o 
  -3  12  10        0.69        0.80      8.78 o 
  -2  12  10        8.01       10.88      9.26 o 
  -1  12  10        2.17       -7.56      8.13 o 
   0  12  10        9.29        9.69      9.13 o 
   1  12  10        9.51        2.32      9.51 o 
   2  12  10       28.01       22.60     18.86 o 
   3  12  10        0.52      -17.78     19.55 o 
   4  12  10        1.24        4.02     30.25 o 
  -3  13  10       16.25        6.19     13.96 o 
  -2  13  10        0.88        3.25     11.02 o 
  -1  13  10       15.63       21.05     14.37 o 
   0  13  10        4.44       -9.16     10.42 o 
   1  13  10        0.84       -2.58     11.22 o 
   2  13  10        1.08        5.70     27.13 o 
   0 -19  11        2.16       -9.50     21.47 o 
  -3 -18  11       19.24       25.03     26.50 o 
  -2 -18  11       11.75       15.84     24.43 o 
  -1 -18  11        5.80       -5.48     22.07 o 
   0 -18  11       10.22        2.89     22.07 o 
   1 -18  11        6.65       -0.90     21.36 o 
   2 -18  11       20.55        7.84     18.39 o 
   3 -18  11        0.07       -7.21     12.54 o 
  -5 -17  11       25.04        5.93     24.17 o 
  -4 -17  11        1.51       16.51     25.22 o 
  -3 -17  11        6.63        6.42     25.26 o 
  -2 -17  11       19.15       10.70     25.48 o 
  -1 -17  11        0.01       -6.38     21.88 o 
   0 -17  11       16.82       39.60     25.26 o 
   1 -17  11        6.37       -4.80     18.20 o 
   2 -17  11        7.77        1.24     18.13 o 
   3 -17  11        1.52       -5.70     14.97 o 
   4 -17  11        5.00        1.43     11.45 o 
  -6 -16  11       75.21       47.78     28.71 o 
  -5 -16  11        3.56       -0.11     23.91 o 
  -4 -16  11       75.11       75.21     21.86 o 
  -3 -16  11       13.09       32.34     14.38 o 
  -2 -16  11       55.20       70.21     17.36 o 
  -1 -16  11        9.91       15.77     12.41 o 
   0 -16  11       11.38       17.20     14.73 o 
   1 -16  11       16.61       18.12     11.21 o 
   2 -16  11       73.36       92.30     17.56 o 
   3 -16  11       47.63       43.94     20.92 o 
   4 -16  11       34.91       28.35     26.68 o 
   5 -16  11        8.17       17.20      7.62 o 
  -6 -15  11        0.17       16.15     10.81 o 
  -5 -15  11       12.85       19.44     13.81 o 
  -4 -15  11        0.10       -4.53     18.07 o 
  -3 -15  11       22.76       10.68     29.03 o 
  -2 -15  11       14.53       20.03     12.84 o 
  -1 -15  11       27.32       28.78     12.74 o 
   0 -15  11       14.09       19.09     11.99 o 
   1 -15  11       13.12       -5.00     13.55 o 
   2 -15  11        0.50       -6.06      8.81 o 
   3 -15  11       11.77       16.22      8.21 o 
   4 -15  11       11.44        9.52      7.09 o 
   5 -15  11       15.52       23.10      7.06 o 
   6 -15  11        0.00       -0.03      6.78 o 
  -7 -14  11        7.95       -7.13     19.78 o 
  -6 -14  11        8.56       31.12     10.61 o 
  -5 -14  11       10.50       10.67     10.17 o 
  -4 -14  11       41.58       27.90     19.31 o 
  -3 -14  11       47.34       56.91     15.31 o 
  -2 -14  11       41.07       62.55     15.70 o 
  -1 -14  11       13.04       13.56     10.22 o 
   0 -14  11       14.77       27.30     11.85 o 
   1 -14  11        2.83       14.14     10.22 o 
   2 -14  11        7.13       -4.86      7.94 o 
   3 -14  11        1.82        1.86      5.51 o 
   4 -14  11        7.24        8.22      6.39 o 
   5 -14  11      122.86      145.49     18.50 o 
   6 -14  11        2.58        0.01      5.75 o 
   7 -14  11        8.94        9.10     11.99 o 
  -8 -13  11        1.68       11.93     21.66 o 
  -7 -13  11       16.35       40.10     15.33 o 
  -6 -13  11        4.98        1.90      8.46 o 
  -5 -13  11       25.96       34.43      9.57 o 
  -4 -13  11       26.18       38.64     10.67 o 
  -3 -13  11       66.69       75.68     15.85 o 
  -2 -13  11       66.97       76.70     15.29 o 
  -1 -13  11      109.18       62.17     21.64 o 
   0 -13  11        2.08       12.94      9.47 o 
   1 -13  11       85.51       83.92     14.52 o 
   2 -13  11       14.19       14.12      6.01 o 
   3 -13  11       39.11       41.21      7.67 o 
   4 -13  11        0.02       -4.72      4.72 o 
   5 -13  11       31.16       22.66      8.50 o 
   6 -13  11        0.12       -1.60      5.42 o 
   7 -13  11        3.01        3.41      8.96 o 
  -7 -12  11       14.92        6.32     13.36 o 
  -6 -12  11        1.13       25.61     11.85 o 
  -5 -12  11        2.63        6.82      9.74 o 
  -4 -12  11        1.30       -5.99      6.47 o 
  -3 -12  11       23.00        7.18      8.17 o 
  -2 -12  11       25.99       26.50     10.98 o 
  -1 -12  11       93.44       83.13     27.08 o 
   0 -12  11      191.48      174.43     18.58 o 
   1 -12  11        0.14        1.25      4.84 o 
   2 -12  11      254.59      262.54     13.80 o 
   3 -12  11        1.01        2.15      5.24 o 
   4 -12  11       19.92       15.43      6.24 o 
   5 -12  11       29.04       25.96      7.50 o 
   6 -12  11       12.13       20.78      8.50 o 
   7 -12  11       81.09       78.64     12.36 o 
   8 -12  11        7.38        2.80      9.35 o 
  -9 -11  11       51.58       42.07     27.55 o 
  -8 -11  11        4.41      -16.81     16.81 o 
  -7 -11  11       20.85       19.11     13.79 o 
  -6 -11  11       10.87        3.03     15.18 o 
  -5 -11  11       84.74      108.71     11.52 o 
  -4 -11  11        0.24        4.77      6.92 o 
  -3 -11  11      287.92      221.78     16.81 o 
  -2 -11  11        9.69        7.05      9.02 o 
  -1 -11  11      777.66      819.94     39.75 o 
   0 -11  11        1.48        7.35      5.33 o 
   1 -11  11       43.50       44.49      7.03 o 
   2 -11  11      145.91      160.78     11.16 o 
   3 -11  11        6.96        8.63      5.84 o 
   4 -11  11        0.75       -0.77      5.33 o 
   5 -11  11       46.87       38.83     10.29 o 
   6 -11  11        0.83        0.55      6.19 o 
   7 -11  11        0.03       -3.31      6.95 o 
   8 -11  11        6.49        9.87      9.96 o 
  -9 -10  11        0.40       43.84     24.58 o 
  -8 -10  11       68.79       82.64     34.36 o 
  -7 -10  11       19.37       28.04     13.57 o 
  -6 -10  11        9.69       11.24     12.18 o 
  -5 -10  11       92.84       85.07     11.96 o 
  -4 -10  11       18.58       26.40      7.14 o 
  -3 -10  11       16.92        9.67      6.73 o 
  -2 -10  11     1237.96     1292.23     32.81 o 
  -1 -10  11      160.86      143.45     10.25 o 
   0 -10  11      716.06      720.24     21.46 o 
   1 -10  11        2.13        3.17      4.83 o 
   2 -10  11      483.13      504.90     23.01 o 
   3 -10  11      398.76      340.51     17.15 o 
   4 -10  11       12.91        9.60      5.81 o 
   5 -10  11       14.96       19.95      6.76 o 
   6 -10  11       17.12       34.85      8.21 o 
   7 -10  11        5.96       14.52      7.57 o 
   8 -10  11       11.49       12.13     12.55 o 
   9 -10  11       11.83        4.55     13.50 o 
  -9  -9  11        0.47      -18.13     18.13 o 
  -8  -9  11        2.25       10.02     13.99 o 
  -7  -9  11       23.83       14.95     12.82 o 
  -6  -9  11        8.41        6.50     11.63 o 
  -5  -9  11        0.22       -1.64      6.54 o 
  -4  -9  11       81.81       82.75     10.82 o 
  -3  -9  11       79.98       82.55      8.98 o 
  -2  -9  11        5.62        3.08      4.50 o 
  -1  -9  11       31.93       36.50      5.35 o 
   0  -9  11      186.06      180.96     10.40 o 
   1  -9  11       70.20       79.95      8.08 o 
   2  -9  11       15.21       13.93      5.48 o 
   3  -9  11      226.71      223.44     12.67 o 
   4  -9  11      171.71      146.67     11.07 o 
   5  -9  11       17.46        3.92      7.48 o 
   6  -9  11       28.91       22.38      7.11 o 
   7  -9  11       17.17        5.29      6.63 o 
   8  -9  11        0.78       -0.56      8.55 o 
   9  -9  11        7.93        4.05      9.65 o 
 -10  -8  11       14.42      -12.08     19.70 o 
  -9  -8  11        0.25       -0.90     18.47 o 
  -8  -8  11      150.06      172.51     22.85 o 
  -7  -8  11       11.12       25.56     13.03 o 
  -6  -8  11       24.20       -7.88     13.66 o 
  -5  -8  11        7.92       10.54      6.82 o 
  -4  -8  11       44.64       66.15      8.53 o 
  -3  -8  11       94.56      110.41      7.10 o 
  -2  -8  11      153.73      150.78      7.68 o 
  -1  -8  11        2.85        6.88      4.21 o 
   0  -8  11      228.32      295.69     10.84 o 
   1  -8  11        2.03        5.20      4.51 o 
   2  -8  11       98.75       95.63      8.73 o 
   3  -8  11      674.36      689.22     21.71 o 
   4  -8  11       96.15      109.81     10.19 o 
   5  -8  11      155.41      152.29     14.13 o 
   6  -8  11       69.71       80.24     10.09 o 
   7  -8  11        0.01       -1.33      6.52 o 
   8  -8  11        8.32        3.78      6.64 o 
   9  -8  11        9.32       16.87     10.96 o 
 -10  -7  11        3.91      -16.89     18.65 o 
  -9  -7  11        7.28       12.27     18.95 o 
  -8  -7  11       68.36       54.46     22.48 o 
  -7  -7  11       67.15       78.06     16.89 o 
  -6  -7  11       42.68       43.25     13.40 o 
  -5  -7  11       11.24       17.42      8.09 o 
  -4  -7  11        0.01        0.48      3.76 o 
  -3  -7  11      561.86      615.51     15.27 o 
  -2  -7  11      125.47      119.24      8.31 o 
  -1  -7  11        9.53        2.61      3.21 o 
   0  -7  11       47.90       57.93      5.32 o 
   1  -7  11       35.70       42.14      6.34 o 
   2  -7  11       53.20       42.76      6.74 o 
   3  -7  11      316.02      342.00     14.50 o 
   4  -7  11       52.59       53.30      9.31 o 
   5  -7  11      524.04      469.96     18.36 o 
   6  -7  11        1.27       -0.63      7.43 o 
   7  -7  11       57.57       57.16      9.56 o 
   8  -7  11        1.59        1.55      6.80 o 
   9  -7  11       13.59       -2.19      9.78 o 
 -10  -6  11        3.62       25.71     22.26 o 
  -9  -6  11       23.34       -9.98     17.38 o 
  -8  -6  11        1.33        9.52     12.09 o 
  -7  -6  11       28.45       20.53     11.54 o 
  -6  -6  11      148.79      187.96     30.23 o 
  -5  -6  11       32.83       42.52      7.34 o 
  -4  -6  11        5.54        9.02      3.95 o 
  -3  -6  11      112.66      139.74      7.62 o 
  -2  -6  11      429.06      427.42     11.99 o 
  -1  -6  11       34.91       33.31      4.63 o 
   0  -6  11       33.74       20.56      5.45 o 
   1  -6  11        0.44        5.34      3.55 o 
   2  -6  11       19.11       11.03      4.86 o 
   3  -6  11       65.74       80.11      8.12 o 
   4  -6  11       40.59       39.55      7.31 o 
   5  -6  11      509.22      518.47     22.86 o 
   6  -6  11        4.99       22.36      7.02 o 
   7  -6  11        4.83        1.55      6.33 o 
   8  -6  11        8.61       13.09      8.27 o 
   9  -6  11       18.81       19.08     10.99 o 
 -10  -5  11        2.38       34.42     23.61 o 
  -9  -5  11      117.46      129.03     33.89 o 
  -8  -5  11        0.08       -4.64      9.43 o 
  -7  -5  11       34.12       30.42     12.22 o 
  -6  -5  11        0.93       -0.46      5.73 o 
  -5  -5  11      259.41      278.83     13.66 o 
  -4  -5  11        0.95       -0.02      3.34 o 
  -3  -5  11       78.06       85.09      7.23 o 
  -2  -5  11        3.34        0.64      3.24 o 
  -1  -5  11     1078.40     1091.70     21.68 o 
   0  -5  11       54.21       57.68      5.07 o 
   1  -5  11       28.54       42.08      4.48 o 
   2  -5  11        1.83        4.74      3.74 o 
   3  -5  11      495.13      516.20     17.69 o 
   4  -5  11      277.16      271.98     16.20 o 
   5  -5  11        3.46        7.42      6.27 o 
   6  -5  11       75.15       97.52     10.43 o 
   7  -5  11        6.01        5.67      6.68 o 
   8  -5  11       27.44       20.49      8.16 o 
   9  -5  11        0.01       -8.79      8.79 o 
  10  -5  11       23.67       47.39     17.42 o 
 -10  -4  11       76.85       97.73     28.60 o 
  -9  -4  11        0.57       -2.54     10.93 o 
  -8  -4  11       10.82        7.30     10.67 o 
  -7  -4  11        7.28       10.00      7.08 o 
  -6  -4  11       72.62       69.46     10.25 o 
  -5  -4  11       23.07       11.34      6.34 o 
  -4  -4  11      383.10      380.55     12.51 o 
  -3  -4  11        1.30       -1.20      3.12 o 
  -2  -4  11       85.58       72.07      6.16 o 
  -1  -4  11       26.63       35.49      4.41 o 
   0  -4  11       47.48       44.51      4.92 o 
   1  -4  11        2.94        0.22      2.91 o 
   2  -4  11     1609.18     1726.56     34.23 o 
   3  -4  11       27.46       32.79      5.43 o 
   4  -4  11      307.97      316.52     14.83 o 
   5  -4  11       74.30       66.07      8.83 o 
   6  -4  11       18.08       16.09      7.40 o 
   7  -4  11        5.67       -3.66      6.41 o 
   8  -4  11        4.66       14.31      8.20 o 
   9  -4  11        7.93       -1.80      9.93 o 
  10  -4  11       15.92       24.12     15.32 o 
 -10  -3  11       17.20       46.80     22.52 o 
  -9  -3  11       29.58       31.22     14.13 o 
  -8  -3  11       10.95       13.49      9.29 o 
  -7  -3  11      283.28      258.41     15.35 o 
  -6  -3  11        0.49       -2.26      8.97 o 
  -5  -3  11        1.54       -4.54      7.12 o 
  -4  -3  11       21.47       18.36      4.61 o 
  -3  -3  11       23.23       14.27      3.79 o 
  -2  -3  11       13.10       14.05      3.78 o 
  -1  -3  11      371.39      417.87     14.65 o 
   0  -3  11        5.67        0.22      3.94 o 
   1  -3  11       43.47       39.74      5.96 o 
   2  -3  11        2.59        5.30      3.29 o 
   3  -3  11      185.26      170.77     13.75 o 
   4  -3  11      186.52      168.78     11.53 o 
   5  -3  11        0.27       -5.20      5.20 o 
   6  -3  11       65.23       56.61      9.15 o 
   7  -3  11       62.34       62.55      9.83 o 
   8  -3  11       73.31       81.13     11.33 o 
   9  -3  11        1.70        8.05      8.23 o 
  10  -3  11        1.14      -11.03     11.03 o 
 -10  -2  11       16.29       15.20     20.49 o 
  -9  -2  11        2.85       -4.51      8.67 o 
  -8  -2  11      230.70      232.10     15.71 o 
  -7  -2  11       24.42       33.17     13.97 o 
  -6  -2  11       26.05       18.76      7.10 o 
  -5  -2  11       31.71       31.19      8.15 o 
  -4  -2  11      646.05      683.90     25.53 o 
  -3  -2  11       11.20       15.65      4.15 o 
  -2  -2  11      392.99      373.51     17.67 o 
  -1  -2  11      162.33      128.33      6.87 o 
   0  -2  11     1275.50     1195.52     23.18 o 
   1  -2  11      257.99      234.45      8.43 o 
   2  -2  11      156.11      130.87      6.63 o 
   3  -2  11       85.04       82.70      5.69 o 
   4  -2  11      986.51     1057.28     21.51 o 
   5  -2  11       44.28       35.20      7.71 o 
   6  -2  11       28.62       25.24      9.82 o 
   7  -2  11      129.91      136.62     12.69 o 
   8  -2  11       25.24       21.23      8.42 o 
   9  -2  11       53.56       74.62     11.94 o 
  10  -2  11        4.79       11.94     13.83 o 
 -10  -1  11       17.22       14.10     13.79 o 
  -9  -1  11        5.72        9.41     13.91 o 
  -8  -1  11        0.51       11.34      9.30 o 
  -7  -1  11       11.76       10.61      7.37 o 
  -6  -1  11        2.55        0.56      6.49 o 
  -5  -1  11       10.16       -2.77      5.42 o 
  -4  -1  11       11.42        6.92      5.62 o 
  -3  -1  11      396.37      413.38     12.16 o 
  -2  -1  11       45.46       40.68      5.13 o 
  -1  -1  11      741.71      693.60     16.02 o 
   0  -1  11       21.15       18.79      3.90 o 
   1  -1  11      242.24      262.72      9.15 o 
   2  -1  11        4.79        0.89      3.08 o 
   3  -1  11      326.39      341.79     10.49 o 
   4  -1  11      192.29      201.91     11.60 o 
   5  -1  11       64.00       83.84      7.88 o 
   6  -1  11       34.82       27.37      7.80 o 
   7  -1  11       69.42       79.34     10.81 o 
   8  -1  11        0.83        1.47      7.21 o 
   9  -1  11       20.00       31.23      9.90 o 
  10  -1  11        0.65        8.97     28.86 o 
 -10   0  11       80.14       85.03     16.11 o 
  -9   0  11       11.27        1.13      8.44 o 
  -8   0  11        0.64        2.94      7.47 o 
  -7   0  11        0.25        5.26      7.15 o 
  -6   0  11       13.10       16.97      7.78 o 
  -5   0  11       43.90       44.98      8.33 o 
  -4   0  11      328.80      282.04     14.14 o 
  -3   0  11       44.09       59.29      6.84 o 
  -2   0  11      605.61      483.46     19.66 o 
  -1   0  11        3.48       11.71      3.93 o 
   0   0  11      448.35      453.47     12.34 o 
   1   0  11      191.57      168.50      8.06 o 
   2   0  11        5.06        2.85      3.49 o 
   3   0  11      361.38      363.28     11.25 o 
   4   0  11       78.53       76.60      6.44 o 
   5   0  11       95.49      105.52      7.40 o 
   6   0  11       32.71       16.91      7.10 o 
   7   0  11       28.74       34.00      8.46 o 
   8   0  11       28.73       21.25      8.40 o 
   9   0  11       58.75       74.79     23.04 o 
  10   0  11        0.68       13.70     29.84 o 
 -10   1  11        7.58       11.59     13.94 o 
  -9   1  11       74.91       83.02     12.43 o 
  -8   1  11        0.17       12.31      8.14 o 
  -7   1  11       87.57       88.79     12.23 o 
  -6   1  11       64.98       51.32     10.50 o 
  -5   1  11      373.37      373.71     16.97 o 
  -4   1  11       29.85       28.42      6.69 o 
  -3   1  11     1605.43     1542.66     36.29 o 
  -2   1  11        5.44        4.46      4.04 o 
  -1   1  11       78.33       91.50      6.58 o 
   0   1  11       68.84       61.53      5.62 o 
   1   1  11      329.46      373.18     12.00 o 
   2   1  11        4.61        6.16      3.80 o 
   3   1  11      735.68      729.36     17.44 o 
   4   1  11       28.48       23.66      5.03 o 
   5   1  11      108.01      108.94      7.64 o 
   6   1  11        2.74        2.48      4.99 o 
   7   1  11       12.08        5.43      7.22 o 
   8   1  11        8.65        7.55     10.08 o 
   9   1  11        2.76       -5.37     10.46 o 
 -10   2  11        0.39       16.63     14.32 o 
  -9   2  11       74.98       67.60     12.13 o 
  -8   2  11        0.96        0.00      7.55 o 
  -7   2  11       10.52        1.55      7.14 o 
  -6   2  11      242.95      248.89     17.84 o 
  -5   2  11       48.49       55.93      9.45 o 
  -4   2  11      210.00      244.57     13.73 o 
  -3   2  11       29.35       35.95      7.66 o 
  -2   2  11       24.54       12.05      4.49 o 
  -1   2  11        4.62        6.69      4.14 o 
   0   2  11        3.58        0.92      3.53 o 
   1   2  11      258.91      266.77     12.14 o 
   2   2  11      167.71      221.15      9.34 o 
   3   2  11       81.41       64.03      6.29 o 
   4   2  11        1.05       -4.32      4.32 o 
   5   2  11        0.11        1.36      4.48 o 
   6   2  11        1.04        2.57      4.89 o 
   7   2  11        0.24       -4.55      5.18 o 
   8   2  11       81.29       96.13     14.27 o 
   9   2  11        6.47        5.47     12.62 o 
 -10   3  11        8.23       23.31     18.24 o 
  -9   3  11       93.11       78.25     18.48 o 
  -8   3  11       19.76       25.98     11.25 o 
  -7   3  11       48.92       62.01     10.42 o 
  -6   3  11        9.79       14.37     10.65 o 
  -5   3  11       11.64        6.45      6.72 o 
  -4   3  11        1.48       15.83      6.66 o 
  -3   3  11        0.01        7.75      5.58 o 
  -2   3  11       28.32       22.24      4.96 o 
  -1   3  11        6.26        5.21      4.10 o 
   0   3  11        5.51        6.71      4.12 o 
   1   3  11       33.15       35.19      5.16 o 
   2   3  11       54.91       58.72      7.70 o 
   3   3  11      542.06      507.28     14.76 o 
   4   3  11       12.31       15.20      5.05 o 
   5   3  11      122.54      118.43      8.45 o 
   6   3  11        3.44        5.61      5.28 o 
   7   3  11        7.80       11.60      5.91 o 
   8   3  11       15.97       11.97      9.41 o 
   9   3  11        0.32       35.39     33.25 o 
  -9   4  11        1.27        4.10     16.36 o 
  -8   4  11       89.61      108.97     16.67 o 
  -7   4  11        0.41       -2.68      7.05 o 
  -6   4  11      318.73      311.44     17.77 o 
  -5   4  11       10.55       20.98      7.55 o 
  -4   4  11      520.91      561.89     28.14 o 
  -3   4  11       79.19       80.90      9.23 o 
  -2   4  11       43.87       46.10      7.05 o 
  -1   4  11       20.07       30.31      6.19 o 
   0   4  11        0.27        1.54      3.99 o 
   1   4  11       47.39       36.25      5.58 o 
   2   4  11      487.64      448.63     13.77 o 
   3   4  11       72.52       73.18      7.86 o 
   4   4  11      213.24      206.81     10.19 o 
   5   4  11        6.55        2.50      5.59 o 
   6   4  11       18.18        6.27      5.61 o 
   7   4  11        1.29        4.45      6.84 o 
   8   4  11       85.91       91.28     20.79 o 
   9   4  11        1.29       -5.59     27.85 o 
  -9   5  11       19.04       15.09     14.41 o 
  -8   5  11        0.77        7.01     10.22 o 
  -7   5  11        2.22       12.09      8.45 o 
  -6   5  11        0.05       -7.12      7.12 o 
  -5   5  11      163.37      142.38     14.26 o 
  -4   5  11      108.70       92.69     10.44 o 
  -3   5  11        0.06        5.02      5.65 o 
  -2   5  11       13.61       12.55      6.17 o 
  -1   5  11      259.55      252.92     15.32 o 
   0   5  11        4.44       -0.98      4.76 o 
   1   5  11        6.54        0.92      4.88 o 
   2   5  11       76.74       95.76      7.69 o 
   3   5  11       29.38       16.48      5.49 o 
   4   5  11       11.47       11.00      5.41 o 
   5   5  11        0.06       -3.67      4.94 o 
   6   5  11       26.19        7.45      8.46 o 
   7   5  11       62.85       95.38     13.64 o 
   8   5  11        3.86       -7.17      9.89 o 
  -8   6  11      140.69      110.24     19.27 o 
  -7   6  11        1.21       29.59      9.00 o 
  -6   6  11       82.12      105.90     12.58 o 
  -5   6  11       49.77       58.34     10.21 o 
  -4   6  11        4.33        6.16      6.46 o 
  -3   6  11        0.16       -4.83      4.83 o 
  -2   6  11      195.43      184.02     11.97 o 
  -1   6  11       36.52       40.64     10.40 o 
   0   6  11      276.37      262.96     11.83 o 
   1   6  11       27.78       23.18      5.62 o 
   2   6  11       74.62       80.49      7.56 o 
   3   6  11        0.01       -1.49      5.98 o 
   4   6  11       59.75       43.70      6.63 o 
   5   6  11       72.71       69.11      8.79 o 
   6   6  11        0.00       -4.45      9.13 o 
   7   6  11       32.51       19.41     10.99 o 
   8   6  11        1.37        2.83     13.87 o 
  -8   7  11        8.59       11.15     13.71 o 
  -7   7  11       84.30      104.30     15.05 o 
  -6   7  11        0.00       -2.31      6.70 o 
  -5   7  11       74.01       89.08     11.36 o 
  -4   7  11       10.57       17.75      7.81 o 
  -3   7  11       52.11       45.26      8.26 o 
  -2   7  11        1.20       -5.05      5.05 o 
  -1   7  11       57.59       65.17      7.24 o 
   0   7  11       11.82        9.87      4.93 o 
   1   7  11       58.41       55.06      6.89 o 
   2   7  11        2.79        2.75      5.19 o 
   3   7  11      104.86      128.58     11.37 o 
   4   7  11       36.47       25.42      7.18 o 
   5   7  11       63.25       47.86      9.68 o 
   6   7  11        3.00        4.40     12.52 o 
   7   7  11        5.73       14.80     15.18 o 
  -7   8  11        5.84       10.54     16.98 o 
  -6   8  11        4.81       -2.37      8.53 o 
  -5   8  11        1.30       -1.42      7.28 o 
  -4   8  11        4.89        4.89      7.03 o 
  -3   8  11        1.62       -4.77      5.86 o 
  -2   8  11        2.99       -4.91      5.77 o 
  -1   8  11       74.81       66.38     14.74 o 
   0   8  11       17.07        6.01      5.15 o 
   1   8  11        8.47       -0.63      5.01 o 
   2   8  11        2.68        2.72      5.07 o 
   3   8  11        5.29        0.11      5.82 o 
   4   8  11        6.24        4.19      7.74 o 
   5   8  11       59.21       53.17     11.60 o 
   6   8  11        5.17        7.48     13.21 o 
   7   8  11       18.73        7.43     31.26 o 
  -7   9  11       16.00        5.10     15.46 o 
  -6   9  11        1.62       19.13     13.17 o 
  -5   9  11      173.02      186.65     17.23 o 
  -4   9  11        0.15        6.18      7.30 o 
  -3   9  11      124.81      151.57     15.40 o 
  -2   9  11        1.70        1.09      8.81 o 
  -1   9  11       41.78       55.54      8.93 o 
   0   9  11        5.22        0.63      5.05 o 
   1   9  11        9.77       14.52      5.95 o 
   2   9  11        0.10       -5.60      5.60 o 
   3   9  11       63.96       47.80      9.69 o 
   4   9  11        2.22        9.71     10.70 o 
   5   9  11        5.88        3.64     25.60 o 
   6   9  11        0.24      -13.20     15.18 o 
  -6  10  11        0.39        3.46     11.29 o 
  -5  10  11        0.79       24.10     15.82 o 
  -4  10  11       37.64       52.27     27.42 o 
  -3  10  11        0.05        7.55      7.65 o 
  -2  10  11      127.19      142.74     12.38 o 
  -1  10  11        7.91       43.24     20.42 o 
   0  10  11       63.43       81.76      8.67 o 
   1  10  11        5.10        4.30      5.68 o 
   2  10  11       66.02       55.98     31.68 o 
   3  10  11        1.10       -6.18      9.21 o 
   4  10  11        8.70        3.27     26.20 o 
   5  10  11        5.12       -8.67     13.53 o 
  -5  11  11       73.81      118.90     23.79 o 
  -4  11  11        0.39        1.74     10.90 o 
  -3  11  11        3.71       14.20     14.41 o 
  -2  11  11        1.29       19.89     16.61 o 
  -1  11  11        0.77       -5.87      9.48 o 
   0  11  11        1.03        3.13      7.70 o 
   1  11  11       12.31       10.32      9.36 o 
   2  11  11        9.63       -6.43     11.19 o 
   3  11  11        1.39       -4.32     11.44 o 
   4  11  11        0.06       -6.94     13.14 o 
  -3  12  11        3.27       11.45     14.79 o 
  -2  12  11       88.18      103.16     27.74 o 
  -1  12  11        5.61        4.24     12.84 o 
   0  12  11       74.14       87.67     55.56 o 
   1  12  11        0.20        2.21     11.18 o 
   2  12  11       14.59       22.22     14.10 o 
  -3 -18  12        4.18      -19.07     20.53 o 
  -2 -18  12       16.42       27.21     27.59 o 
  -1 -18  12        1.29      -18.58     18.58 o 
   0 -18  12       10.26        4.32     22.33 o 
   1 -18  12       14.50       17.94     22.33 o 
   2 -18  12        4.16      -18.05     18.05 o 
  -4 -17  12        0.54       -1.61     23.34 o 
  -3 -17  12       54.37       33.63     26.35 o 
  -2 -17  12        0.04       -7.73     23.01 o 
  -1 -17  12        2.88       -2.63     19.85 o 
   0 -17  12        0.66        6.38     21.73 o 
   1 -17  12       40.66       22.41     23.46 o 
   2 -17  12        4.89        3.45     20.04 o 
   3 -17  12       33.66       21.58     18.54 o 
   4 -17  12        2.21        3.15     13.44 o 
  -5 -16  12        3.25        8.48     23.61 o 
  -4 -16  12        5.27      -18.09     18.09 o 
  -3 -16  12        0.17       14.99     13.46 o 
  -2 -16  12       16.29       12.80     14.60 o 
  -1 -16  12      120.29      160.04     28.71 o 
   0 -16  12        3.92        3.02     10.02 o 
   1 -16  12        0.02        2.25      9.45 o 
   2 -16  12        4.07      -11.33     16.70 o 
   3 -16  12        6.64       20.04     18.95 o 
   4 -16  12        5.00        7.59     10.04 o 
   5 -16  12        0.25       -2.23      7.10 o 
  -6 -15  12        7.19       17.48     15.08 o 
  -5 -15  12       49.46       61.88     18.58 o 
  -4 -15  12        0.06        3.36     11.38 o 
  -3 -15  12       75.90       91.37     25.93 o 
  -2 -15  12       46.53       65.39     15.80 o 
  -1 -15  12       50.10       58.67     14.99 o 
   0 -15  12        9.41       20.98     10.53 o 
   1 -15  12       19.81       18.59     12.99 o 
   2 -15  12       28.16       42.23     12.81 o 
   3 -15  12       78.69       82.85     11.79 o 
   4 -15  12       13.84       18.17      7.33 o 
   5 -15  12        7.48       14.40      8.03 o 
   6 -15  12       27.47       68.57     20.72 o 
  -7 -14  12        2.08       26.50     21.02 o 
  -6 -14  12        0.45       -5.99     10.66 o 
  -5 -14  12       10.40        6.15     11.52 o 
  -4 -14  12       40.30       48.45     19.23 o 
  -3 -14  12        4.58       -3.56      9.87 o 
  -2 -14  12       56.05       62.38     15.26 o 
  -1 -14  12        1.04       -8.30      8.30 o 
   0 -14  12        8.03       23.74     10.95 o 
   1 -14  12        6.72        6.96     10.85 o 
   2 -14  12       64.00       93.36     16.00 o 
   3 -14  12        0.02       11.28      6.46 o 
   4 -14  12       24.43       20.49      7.04 o 
   5 -14  12        0.40        8.59      7.89 o 
   6 -14  12       14.22       10.77      7.56 o 
  -7 -13  12       15.96       65.42     25.03 o 
  -6 -13  12        3.75       39.82     20.72 o 
  -5 -13  12        0.03       21.55     10.01 o 
  -4 -13  12       30.05       34.60     12.60 o 
  -3 -13  12        9.76       26.16     24.32 o 
  -2 -13  12        6.85        2.01     11.97 o 
  -1 -13  12       53.67       59.18     13.83 o 
   0 -13  12        0.01        8.78      9.08 o 
   1 -13  12        0.26       -2.51      8.03 o 
   2 -13  12       14.03       16.08      6.52 o 
   3 -13  12        0.73        6.69      6.12 o 
   4 -13  12      141.03      142.66     11.92 o 
   5 -13  12        7.57        9.68      6.19 o 
   6 -13  12       41.59       34.33      8.76 o 
   7 -13  12        8.69        4.52     12.18 o 
  -8 -12  12       17.14       40.61     26.08 o 
  -7 -12  12        1.03       16.62     13.28 o 
  -6 -12  12       61.38       93.47     17.91 o 
  -5 -12  12        0.83        6.81      7.38 o 
  -4 -12  12       53.30       67.55      9.95 o 
  -3 -12  12       19.71       33.18     11.55 o 
  -2 -12  12      366.32      386.99     25.44 o 
  -1 -12  12       29.84       47.57     12.23 o 
   0 -12  12      110.36      113.96     15.81 o 
   1 -12  12        0.40        7.93      5.51 o 
   2 -12  12       84.62      100.16      9.82 o 
   3 -12  12        5.65       11.94      6.25 o 
   4 -12  12        2.23       -5.30      5.30 o 
   5 -12  12        3.09       11.97      8.77 o 
   6 -12  12        5.96       11.27      7.29 o 
   7 -12  12        7.89        8.04      8.38 o 
   8 -12  12        0.33       27.06     22.97 o 
  -8 -11  12       12.77       21.43     22.59 o 
  -7 -11  12       18.56       48.73     15.72 o 
  -6 -11  12        1.15       23.54     13.28 o 
  -5 -11  12        1.17        7.55      7.34 o 
  -4 -11  12       39.93       48.80      9.42 o 
  -3 -11  12       86.16      102.36     10.38 o 
  -2 -11  12      135.46      156.25     17.37 o 
  -1 -11  12      195.02      183.99     18.26 o 
   0 -11  12        7.78        4.35      5.16 o 
   1 -11  12      376.68      394.56     18.45 o 
   2 -11  12        0.01       -0.71      4.73 o 
   3 -11  12       96.88       95.02      9.79 o 
   4 -11  12        1.38       -4.31      5.28 o 
   5 -11  12       24.84       23.98     10.19 o 
   6 -11  12       42.08       75.47     11.10 o 
   7 -11  12        4.33       20.45      9.42 o 
   8 -11  12        7.17       25.41     17.40 o 
  -9 -10  12        0.03        8.67     24.55 o 
  -8 -10  12       25.03       22.82     22.29 o 
  -7 -10  12        1.30       14.25     12.47 o 
  -6 -10  12        0.43       12.68     15.24 o 
  -5 -10  12        0.15       -3.26      6.21 o 
  -4 -10  12      113.91      116.34     10.86 o 
  -3 -10  12        0.89       -1.75      5.77 o 
  -2 -10  12      156.81      179.89     17.50 o 
  -1 -10  12      206.13      190.02     11.26 o 
   0 -10  12        1.70        5.42      4.97 o 
   1 -10  12       13.56       12.19      5.56 o 
   2 -10  12       70.74       75.71      8.61 o 
   3 -10  12       90.28       89.44      9.50 o 
   4 -10  12        0.73        9.48      6.85 o 
   5 -10  12        1.58        3.35      6.14 o 
   6 -10  12        0.22       -2.74      6.25 o 
   7 -10  12        6.24       -1.30      6.55 o 
   8 -10  12        0.03        2.32     12.74 o 
  -9  -9  12      126.36       72.32     27.32 o 
  -8  -9  12        2.96      -14.22     14.30 o 
  -7  -9  12       90.68       91.62     19.05 o 
  -6  -9  12        0.36       24.00     12.70 o 
  -5  -9  12       89.52      109.31     13.96 o 
  -4  -9  12        2.91        6.59      6.91 o 
  -3  -9  12      135.62      138.88     10.85 o 
  -2  -9  12       17.32       12.48      4.40 o 
  -1  -9  12      669.56      634.45     22.62 o 
   0  -9  12       83.06       72.00      8.26 o 
   1  -9  12      185.68      192.60     11.41 o 
   2  -9  12      185.21      206.62     12.20 o 
   3  -9  12      272.76      277.44     16.64 o 
   4  -9  12      202.87      202.84     13.12 o 
   5  -9  12       13.65       11.59      7.64 o 
   6  -9  12       11.80       10.61      7.03 o 
   7  -9  12       42.08       33.30     10.51 o 
   8  -9  12        0.15        1.94      8.54 o 
   9  -9  12        0.84      -12.87     12.87 o 
  -9  -8  12        8.34      -18.35     18.35 o 
  -8  -8  12        6.80        7.22     13.41 o 
  -7  -8  12        8.15       18.01     17.79 o 
  -6  -8  12       99.23      102.27     17.54 o 
  -5  -8  12        0.02       -5.72      8.65 o 
  -4  -8  12        6.04       12.60      6.01 o 
  -3  -8  12        2.50        2.52      3.74 o 
  -2  -8  12        5.45       -1.31      3.78 o 
  -1  -8  12       90.15       97.91      6.80 o 
   0  -8  12        9.88        4.45      4.52 o 
   1  -8  12       56.82       55.31      7.29 o 
   2  -8  12      269.60      272.08     17.43 o 
   3  -8  12        4.27        0.65      4.95 o 
   4  -8  12      100.92       89.02      9.85 o 
   5  -8  12        1.29        4.57      5.78 o 
   6  -8  12      139.56      146.19     15.34 o 
   7  -8  12        1.53        3.22      6.97 o 
   8  -8  12       38.17       49.44     12.11 o 
   9  -8  12        0.10       -4.85     12.10 o 
  -9  -7  12       47.92       13.06     20.79 o 
  -8  -7  12        8.52      -10.80     10.80 o 
  -7  -7  12      120.62      150.76     20.59 o 
  -6  -7  12      121.13       80.33     16.12 o 
  -5  -7  12       30.88       36.53     12.30 o 
  -4  -7  12       87.52       77.86      6.59 o 
  -3  -7  12      130.09      135.81      7.84 o 
  -2  -7  12        1.03        2.41      3.51 o 
  -1  -7  12      128.59      140.24      7.56 o 
   0  -7  12       63.95       75.22      8.27 o 
   1  -7  12      434.49      428.98     15.76 o 
   2  -7  12        1.81       -2.93      4.41 o 
   3  -7  12      293.69      319.98     15.08 o 
   4  -7  12      568.17      605.30     21.03 o 
   5  -7  12        4.42        8.58      6.10 o 
   6  -7  12       18.65       22.14      7.72 o 
   7  -7  12        5.43        6.77      6.93 o 
   8  -7  12       12.28        7.76      9.37 o 
   9  -7  12        0.19       -4.37     13.48 o 
 -10  -6  12       34.75       10.13     21.84 o 
  -9  -6  12       27.31       54.16     25.15 o 
  -8  -6  12       91.16       99.51     18.65 o 
  -7  -6  12        3.78       10.85     10.65 o 
  -6  -6  12       20.47       -1.47      9.75 o 
  -5  -6  12        0.27       -5.41      6.32 o 
  -4  -6  12      176.77      185.88      9.53 o 
  -3  -6  12       27.87       29.97      4.82 o 
  -2  -6  12        6.91       10.57      4.04 o 
  -1  -6  12       59.96       49.06      5.21 o 
   0  -6  12        9.06       22.42      4.41 o 
   1  -6  12       22.69       43.03      8.14 o 
   2  -6  12      261.66      262.43     13.18 o 
   3  -6  12       21.66       16.80      6.26 o 
   4  -6  12      258.83      261.10     18.68 o 
   5  -6  12        1.40       -3.48      5.75 o 
   6  -6  12       24.10       22.43      8.91 o 
   7  -6  12       57.01       53.54     10.27 o 
   8  -6  12       22.15       26.05      9.08 o 
   9  -6  12        8.00       21.73     14.68 o 
 -10  -5  12        7.74       18.28     21.58 o 
  -9  -5  12        3.14       -5.63     17.00 o 
  -8  -5  12       12.80        3.99     11.68 o 
  -7  -5  12        0.31       -2.25     18.84 o 
  -6  -5  12        2.46        5.42      6.25 o 
  -5  -5  12      188.19      175.81     11.98 o 
  -4  -5  12        1.08       -2.28      3.85 o 
  -3  -5  12      591.16      552.91     15.19 o 
  -2  -5  12       25.83       24.81      4.41 o 
  -1  -5  12       41.51       40.30      4.75 o 
   0  -5  12        0.90       -2.94      2.94 o 
   1  -5  12       94.19       69.00      5.66 o 
   2  -5  12       74.70       60.48      7.56 o 
   3  -5  12      127.96      125.89     10.23 o 
   4  -5  12      371.49      362.47     16.01 o 
   5  -5  12       43.20       52.63      8.53 o 
   6  -5  12       11.66       20.95      7.43 o 
   7  -5  12        0.56        7.52      7.76 o 
   8  -5  12        2.00       -7.09      7.09 o 
   9  -5  12        1.69       -4.50     14.90 o 
 -10  -4  12       72.87       60.42     24.70 o 
  -9  -4  12        1.27       -0.19     16.06 o 
  -8  -4  12       26.49       27.84     24.58 o 
  -7  -4  12        2.22       15.68      9.35 o 
  -6  -4  12      195.31      208.93     13.69 o 
  -5  -4  12        1.54       -1.04      5.69 o 
  -4  -4  12        2.29       -0.02      5.06 o 
  -3  -4  12        0.88        4.95      3.81 o 
  -2  -4  12      224.06      236.46      9.26 o 
  -1  -4  12       40.61       34.86      4.75 o 
   0  -4  12      325.30      327.81     10.32 o 
   1  -4  12        9.94        2.29      3.46 o 
   2  -4  12       72.86       90.95      8.52 o 
   3  -4  12       87.59       96.60     12.40 o 
   4  -4  12        0.03       -3.74      6.73 o 
   5  -4  12        7.46        6.63      5.96 o 
   6  -4  12       15.41       15.33      7.29 o 
   7  -4  12       53.10       63.18      9.73 o 
   8  -4  12        0.67       -3.45      8.05 o 
   9  -4  12       19.27       10.07     14.22 o 
 -10  -3  12       10.31        8.86     18.65 o 
  -9  -3  12       60.86       98.67     26.57 o 
  -8  -3  12        0.22       13.51     22.42 o 
  -7  -3  12       44.81       46.07      9.03 o 
  -6  -3  12        1.63       -0.14      6.08 o 
  -5  -3  12      260.96      248.34     24.16 o 
  -4  -3  12        6.16       11.68      5.92 o 
  -3  -3  12      226.97      243.83      9.54 o 
  -2  -3  12       52.23       57.13      5.64 o 
  -1  -3  12       28.00       32.03      5.34 o 
   0  -3  12      133.64      149.50      7.65 o 
   1  -3  12      730.84      740.85     16.89 o 
   2  -3  12        2.71       10.35      3.68 o 
   3  -3  12      523.31      531.40     15.77 o 
   4  -3  12      124.48      124.16     11.64 o 
   5  -3  12      102.98       91.15     10.20 o 
   6  -3  12       26.10       32.11      8.16 o 
   7  -3  12        2.22        0.67      7.54 o 
   8  -3  12       69.69       72.78     11.51 o 
   9  -3  12        9.89        3.19     12.41 o 
 -10  -2  12        2.88       63.05     24.55 o 
  -9  -2  12       13.46       21.47     18.65 o 
  -8  -2  12        2.91        9.35      7.98 o 
  -7  -2  12       11.55        6.17      7.09 o 
  -6  -2  12       94.79       90.97     10.86 o 
  -5  -2  12       13.54       12.69      6.45 o 
  -4  -2  12       80.42       65.54      9.70 o 
  -3  -2  12       72.21       76.92      7.09 o 
  -2  -2  12       21.00        9.17      4.23 o 
  -1  -2  12       14.44        8.69      3.92 o 
   0  -2  12       23.81       23.43      4.33 o 
   1  -2  12        9.63        6.23      3.58 o 
   2  -2  12      289.49      254.24      9.38 o 
   3  -2  12      167.88      191.53      8.37 o 
   4  -2  12       21.51       23.90      5.47 o 
   5  -2  12      321.96      299.43     28.83 o 
   6  -2  12       25.76       25.04      9.26 o 
   7  -2  12       28.53       39.12      9.03 o 
   8  -2  12       10.72       -3.10      7.60 o 
   9  -2  12        5.33      -11.44     12.30 o 
 -10  -1  12        0.58       -6.20     12.91 o 
  -9  -1  12       94.00       84.32     15.57 o 
  -8  -1  12        1.86        6.84      7.85 o 
  -7  -1  12        7.33       16.08      7.84 o 
  -6  -1  12        0.85       -5.62      6.18 o 
  -5  -1  12      187.87      193.14     12.92 o 
  -4  -1  12       39.30       45.26      9.00 o 
  -3  -1  12     2924.73     2635.85     55.17 o 
  -2  -1  12       46.77       41.71      5.53 o 
  -1  -1  12       91.53       87.48      6.61 o 
   0  -1  12       20.90       18.37      4.29 o 
   1  -1  12       34.93       43.29      5.17 o 
   2  -1  12        4.11        4.35      3.44 o 
   3  -1  12      604.00      664.99     16.06 o 
   4  -1  12        0.22        0.91      3.99 o 
   5  -1  12      199.33      250.34     15.42 o 
   6  -1  12       20.81       10.37      6.84 o 
   7  -1  12        0.97        1.48      7.22 o 
   8  -1  12      105.97      126.19     13.51 o 
   9  -1  12        0.00      -11.26     11.60 o 
 -10   0  12        0.05       12.47     22.59 o 
  -9   0  12        8.75       12.02     10.58 o 
  -8   0  12       46.48       67.33     14.92 o 
  -7   0  12       10.17       23.42      8.37 o 
  -6   0  12        7.32       15.78      7.29 o 
  -5   0  12        5.78        7.08      5.89 o 
  -4   0  12      594.16      587.84     20.33 o 
  -3   0  12       29.91       30.45      6.72 o 
  -2   0  12      625.44      683.98     25.04 o 
  -1   0  12      119.41      133.18     10.23 o 
   0   0  12      423.99      433.97     13.54 o 
   1   0  12       27.55       23.78      4.70 o 
   2   0  12       62.80       62.92      5.83 o 
   3   0  12       44.79       59.55      5.91 o 
   4   0  12      161.59      169.17      8.74 o 
   5   0  12        5.98        4.59      4.55 o 
   6   0  12        8.65        9.64      7.02 o 
   7   0  12        0.01        1.10      6.97 o 
   8   0  12       70.96       79.15     11.89 o 
   9   0  12        4.83       12.96     14.52 o 
  -9   1  12       27.69       25.83     11.75 o 
  -8   1  12       32.29       21.79      9.07 o 
  -7   1  12       19.47       28.99      8.93 o 
  -6   1  12        0.05       -0.99      6.35 o 
  -5   1  12        2.17       -4.08      5.70 o 
  -4   1  12       13.92       11.57      6.39 o 
  -3   1  12      281.49      235.94     12.98 o 
  -2   1  12       18.98       16.23      4.95 o 
  -1   1  12       57.34       64.01      6.29 o 
   0   1  12      160.72      174.10     10.98 o 
   1   1  12        4.60        6.38      3.97 o 
   2   1  12      328.09      326.70     11.21 o 
   3   1  12       20.38       14.52      4.61 o 
   4   1  12       52.91       70.68      6.57 o 
   5   1  12       79.38       91.31     10.52 o 
   6   1  12        3.00        0.62      5.53 o 
   7   1  12       63.42      105.51     12.43 o 
   8   1  12       63.49       70.07     13.12 o 
   9   1  12        0.03        5.07     13.34 o 
  -9   2  12        2.13       18.09     13.60 o 
  -8   2  12      128.78      118.34     13.84 o 
  -7   2  12       25.76       31.48      9.43 o 
  -6   2  12      245.22      241.00     17.94 o 
  -5   2  12        0.52       -1.94      6.33 o 
  -4   2  12      289.65      294.87     15.31 o 
  -3   2  12       10.70        1.88      5.84 o 
  -2   2  12      326.62      316.47     12.58 o 
  -1   2  12       21.23       20.25      4.88 o 
   0   2  12        0.30        0.05      4.08 o 
   1   2  12        0.53        2.66      4.12 o 
   2   2  12      156.35      165.24      8.70 o 
   3   2  12       99.13      103.73      7.54 o 
   4   2  12      129.15      125.28      8.34 o 
   5   2  12        0.51        0.68      6.15 o 
   6   2  12       33.44       36.68      6.60 o 
   7   2  12       19.42       17.01      8.16 o 
   8   2  12       14.77       20.15     12.29 o 
   9   2  12       12.13      -14.19     26.91 o 
  -9   3  12        0.79       14.07     13.36 o 
  -8   3  12        0.01        6.38     10.67 o 
  -7   3  12       75.88       48.23     10.47 o 
  -6   3  12        8.19        5.33      8.13 o 
  -5   3  12      468.60      438.69     19.32 o 
  -4   3  12       25.28       21.12      6.96 o 
  -3   3  12      513.15      542.89     19.59 o 
  -2   3  12       12.63        9.71      7.81 o 
  -1   3  12       25.45       14.19      5.09 o 
   0   3  12       26.25       21.55      5.07 o 
   1   3  12       21.90       24.00      5.19 o 
   2   3  12       34.56       25.25      6.52 o 
   3   3  12       85.76      115.75      9.40 o 
   4   3  12        3.20       -4.11      4.42 o 
   5   3  12       81.88       96.09     10.48 o 
   6   3  12        2.94       -1.37      5.20 o 
   7   3  12       54.60       72.80      8.40 o 
   8   3  12        0.01        5.94     12.82 o 
  -9   4  12       10.17       12.31     14.47 o 
  -8   4  12      117.76      129.04     21.00 o 
  -7   4  12        0.03        4.40      8.33 o 
  -6   4  12       37.57       48.35     10.06 o 
  -5   4  12       10.54        4.32      6.69 o 
  -4   4  12       24.02       20.98      7.30 o 
  -3   4  12        0.70        9.33      6.13 o 
  -2   4  12        0.77       -4.21      5.42 o 
  -1   4  12        1.21       -2.55      4.22 o 
   0   4  12      224.36      225.18     10.37 o 
   1   4  12        2.19        8.11      4.62 o 
   2   4  12       11.64       13.91      5.01 o 
   3   4  12       26.03       14.43      5.34 o 
   4   4  12        8.79        7.78      5.02 o 
   5   4  12       47.02       68.54      8.70 o 
   6   4  12        0.00       -5.18      5.18 o 
   7   4  12        3.11       -0.65      7.17 o 
   8   4  12        8.90        5.22     14.56 o 
  -8   5  12       11.67       10.65     13.71 o 
  -7   5  12      204.66      198.21     18.15 o 
  -6   5  12        0.10       -5.80      7.06 o 
  -5   5  12      386.02      372.42     39.07 o 
  -4   5  12        1.99       -0.65      6.14 o 
  -3   5  12       10.01        3.58      5.86 o 
  -2   5  12        6.16        8.59      6.15 o 
  -1   5  12       54.30       49.52      6.56 o 
   0   5  12        6.40       -3.55      4.07 o 
   1   5  12      173.51      174.61     11.02 o 
   2   5  12        0.49       -4.90      4.90 o 
   3   5  12       93.83      116.86      8.73 o 
   4   5  12       24.00       41.83      6.71 o 
   5   5  12       39.49       57.51      7.43 o 
   6   5  12       17.81       12.74      7.15 o 
   7   5  12       21.37       22.58     10.51 o 
   8   5  12        9.54       -3.72     25.97 o 
  -8   6  12        0.34      -11.50     11.50 o 
  -7   6  12       20.21       23.85     13.91 o 
  -6   6  12      121.14      107.68     13.31 o 
  -5   6  12        2.72        8.72      8.25 o 
  -4   6  12       56.47       78.12     10.78 o 
  -3   6  12        2.24        7.03      6.48 o 
  -2   6  12        4.51        3.03      6.27 o 
  -1   6  12       26.39       20.08      6.26 o 
   0   6  12      135.83      131.23     10.66 o 
   1   6  12        5.22        5.58      4.91 o 
   2   6  12      113.21      118.38      8.89 o 
   3   6  12       42.28       49.07      7.03 o 
   4   6  12       22.35       16.66      5.99 o 
   5   6  12        8.35        2.83      6.50 o 
   6   6  12       25.25       16.64     14.34 o 
   7   6  12        2.51        8.41     13.63 o 
  -7   7  12       54.85       47.33     16.87 o 
  -6   7  12        3.96      -10.91     10.91 o 
  -5   7  12       27.35       27.10      8.76 o 
  -4   7  12        3.54        3.69      6.81 o 
  -3   7  12       29.01       28.05      8.06 o 
  -2   7  12       33.03       35.77      7.50 o
[truncated: 93,552 more chars]
